# Supplementary material for: Re-description of Clubionahuaban (Araneae, Clubionidae), with the first description of the female
Source: Biodivers Data J. 2025 Jul 11;13:e157384. doi: 10.3897/BDJ.13.e157384 (PMC12274891; doi:10.3897/BDJ.13.e157384)
Supplement: XML Treatment for Clubiona huaban [file BDJ.13.e157384-treatment1.xml]

<!DOCTYPE tp:taxon-treatment
  PUBLIC "-//TaxonX//DTD Taxonomic Treatment Publishing DTD v0 20100105//EN" "tax-treatment-NSO.dtd">
<tp:taxon-treatment xmlns:tp="http://www.plazi.org/taxpub"><tp:treatment-meta><mixed-citation publication-type="journal"><person-group><name><surname>Zhang</surname><given-names>Jianshuang</given-names></name><name><surname>Du</surname><given-names>Qiwen</given-names></name><name><surname>Dai</surname><given-names>Yingchen</given-names></name><name><surname>Yu</surname><given-names>Hao</given-names></name></person-group><article-title>Re-description of <italic><tp:taxon-name><tp:taxon-name-part taxon-name-part-type="genus" reg="Clubiona">Clubiona</tp:taxon-name-part><tp:taxon-name-part taxon-name-part-type="species" reg="huaban">huaban</tp:taxon-name-part></tp:taxon-name></italic> (<tp:taxon-name><tp:taxon-name-part taxon-name-part-type="order">Araneae</tp:taxon-name-part></tp:taxon-name>, <tp:taxon-name><tp:taxon-name-part taxon-name-part-type="family">Clubionidae</tp:taxon-name-part></tp:taxon-name>), with the first description of the female</article-title><source>Biodivers Data J</source><day>11</day><month>07</month><year>2025</year><volume>13</volume><pub-id pub-id-type="doi">10.3897/BDJ.13.e157384</pub-id></mixed-citation></tp:treatment-meta><tp:nomenclature><tp:taxon-name>
            <object-id xmlns:xlink="http://www.w3.org/1999/xlink" content-type="arpha" xlink:type="simple">7ACF8B40-09C5-5C8B-8C1A-A7C770F8FF96</object-id>
            <tp:taxon-name-part taxon-name-part-type="genus">Clubiona</tp:taxon-name-part>
            <tp:taxon-name-part taxon-name-part-type="species">huaban</tp:taxon-name-part>
          </tp:taxon-name><tp:taxon-authority>Xin, Zhang, Li, Zeng &amp; Yu, 2020</tp:taxon-authority></tp:nomenclature><tp:treatment-sec sec-type="materials"><title>Materials</title><list list-type="alpha-lower" list-content="occurrences"><list-item><p><bold>Type status:</bold> <named-content xmlns:xlink="http://www.w3.org/1999/xlink" content-type="dwc:typeStatus" xlink:type="simple">Holotype</named-content>. <bold>Occurrence:</bold> recordedBy: <named-content xmlns:xlink="http://www.w3.org/1999/xlink" content-type="dwc:recordedBy" xlink:type="simple">Hao Yu</named-content>; individualCount: <named-content xmlns:xlink="http://www.w3.org/1999/xlink" content-type="dwc:individualCount" xlink:type="simple">1</named-content>; sex: <named-content xmlns:xlink="http://www.w3.org/1999/xlink" content-type="dwc:sex" xlink:type="simple">1 male</named-content>; lifeStage: <named-content xmlns:xlink="http://www.w3.org/1999/xlink" content-type="dwc:lifeStage" xlink:type="simple">1 adult</named-content>; preparations: <named-content xmlns:xlink="http://www.w3.org/1999/xlink" content-type="dwc:preparations" xlink:type="simple">whole animal (ETOH)</named-content>; occurrenceID: <named-content xmlns:xlink="http://www.w3.org/1999/xlink" content-type="dwc:occurrenceID" xlink:type="simple">038DEA2D-12E1-5F61-A132-FB2D4F38DE97</named-content>; <bold>Taxon:</bold> scientificName: <named-content xmlns:xlink="http://www.w3.org/1999/xlink" content-type="dwc:scientificName" xlink:type="simple"><italic><tp:taxon-name><tp:taxon-name-part taxon-name-part-type="genus" reg="Clubiona">Clubiona</tp:taxon-name-part><tp:taxon-name-part taxon-name-part-type="species" reg="huaban">huaban</tp:taxon-name-part></tp:taxon-name></italic></named-content>; order: <named-content xmlns:xlink="http://www.w3.org/1999/xlink" content-type="dwc:order" xlink:type="simple"><tp:taxon-name><tp:taxon-name-part taxon-name-part-type="order">Araneae</tp:taxon-name-part></tp:taxon-name></named-content>; family: <named-content xmlns:xlink="http://www.w3.org/1999/xlink" content-type="dwc:family" xlink:type="simple"><tp:taxon-name><tp:taxon-name-part taxon-name-part-type="family">Clubionidae</tp:taxon-name-part></tp:taxon-name></named-content>; genus: <named-content xmlns:xlink="http://www.w3.org/1999/xlink" content-type="dwc:genus" xlink:type="simple"><tp:taxon-name><tp:taxon-name-part taxon-name-part-type="genus">Clubiona</tp:taxon-name-part></tp:taxon-name></named-content>; specificEpithet: <named-content xmlns:xlink="http://www.w3.org/1999/xlink" content-type="dwc:specificEpithet" xlink:type="simple"><italic><tp:taxon-name><tp:taxon-name-part taxon-name-part-type="genus" reg="Clubiona"/><tp:taxon-name-part taxon-name-part-type="species" reg="huaban">huaban</tp:taxon-name-part></tp:taxon-name></italic></named-content>; taxonRank: <named-content xmlns:xlink="http://www.w3.org/1999/xlink" content-type="dwc:taxonRank" xlink:type="simple">species</named-content>; scientificNameAuthorship: <named-content xmlns:xlink="http://www.w3.org/1999/xlink" content-type="dwc:scientificNameAuthorship" xlink:type="simple">Xin, Zhang, Li, Zeng &amp; Yu, 2020</named-content>; taxonomicStatus: <named-content xmlns:xlink="http://www.w3.org/1999/xlink" content-type="dwc:taxonomicStatus" xlink:type="simple">accepted</named-content>; <bold>Location:</bold> continent: <named-content xmlns:xlink="http://www.w3.org/1999/xlink" content-type="dwc:continent" xlink:type="simple">Asia</named-content>; country: <named-content xmlns:xlink="http://www.w3.org/1999/xlink" content-type="dwc:country" xlink:type="simple">China</named-content>; countryCode: <named-content xmlns:xlink="http://www.w3.org/1999/xlink" content-type="dwc:countryCode" xlink:type="simple">CHN</named-content>; stateProvince: <named-content xmlns:xlink="http://www.w3.org/1999/xlink" content-type="dwc:stateProvince" xlink:type="simple">Guizhou</named-content>; county: <named-content xmlns:xlink="http://www.w3.org/1999/xlink" content-type="dwc:county" xlink:type="simple">Wudang</named-content>; municipality: <named-content xmlns:xlink="http://www.w3.org/1999/xlink" content-type="dwc:municipality" xlink:type="simple">Guiyang</named-content>; locality: <named-content xmlns:xlink="http://www.w3.org/1999/xlink" content-type="dwc:locality" xlink:type="simple">Xiangzhigou Scenic Spot</named-content>; verbatimElevation: <named-content xmlns:xlink="http://www.w3.org/1999/xlink" content-type="dwc:verbatimElevation" xlink:type="simple">1115 m</named-content>; decimalLatitude: <named-content xmlns:xlink="http://www.w3.org/1999/xlink" content-type="dwc:decimalLatitude" xlink:type="simple">26.786153</named-content>; decimalLongitude: <named-content xmlns:xlink="http://www.w3.org/1999/xlink" content-type="dwc:decimalLongitude" xlink:type="simple">106.921736</named-content>; georeferenceProtocol: <named-content xmlns:xlink="http://www.w3.org/1999/xlink" content-type="dwc:georeferenceProtocol" xlink:type="simple">label</named-content>; <bold>Identification:</bold> identifiedBy: <named-content xmlns:xlink="http://www.w3.org/1999/xlink" content-type="dwc:identifiedBy" xlink:type="simple">Hao Yu</named-content>; dateIdentified: <named-content xmlns:xlink="http://www.w3.org/1999/xlink" content-type="dwc:dateIdentified" xlink:type="simple">11-11-2024</named-content>; identificationReferences: <named-content xmlns:xlink="http://www.w3.org/1999/xlink" content-type="dwc:identificationReferences" xlink:type="simple">Xin et al. 2020</named-content>; <bold>Event:</bold> samplingProtocol: <named-content xmlns:xlink="http://www.w3.org/1999/xlink" content-type="dwc:samplingProtocol" xlink:type="simple">beating</named-content>; samplingEffort: <named-content xmlns:xlink="http://www.w3.org/1999/xlink" content-type="dwc:samplingEffort" xlink:type="simple">10 km by foot</named-content>; eventDate: <named-content xmlns:xlink="http://www.w3.org/1999/xlink" content-type="dwc:eventDate" xlink:type="simple">20/5/2016</named-content>; year: <named-content xmlns:xlink="http://www.w3.org/1999/xlink" content-type="dwc:year" xlink:type="simple">2016</named-content>; month: <named-content xmlns:xlink="http://www.w3.org/1999/xlink" content-type="dwc:month" xlink:type="simple">5</named-content>; day: <named-content xmlns:xlink="http://www.w3.org/1999/xlink" content-type="dwc:day" xlink:type="simple">20</named-content>; <bold>Record Level:</bold> language: <named-content xmlns:xlink="http://www.w3.org/1999/xlink" content-type="dwc:language" xlink:type="simple">en</named-content>; basisOfRecord: <named-content xmlns:xlink="http://www.w3.org/1999/xlink" content-type="dwc:basisOfRecord" xlink:type="simple">PreservedSpecimen</named-content></p></list-item><list-item><p><bold>Type status:</bold> <named-content xmlns:xlink="http://www.w3.org/1999/xlink" content-type="dwc:typeStatus" xlink:type="simple">Other material</named-content>. <bold>Occurrence:</bold> recordedBy: <named-content xmlns:xlink="http://www.w3.org/1999/xlink" content-type="dwc:recordedBy" xlink:type="simple">Hao Yu</named-content>; individualCount: <named-content xmlns:xlink="http://www.w3.org/1999/xlink" content-type="dwc:individualCount" xlink:type="simple">3</named-content>; sex: <named-content xmlns:xlink="http://www.w3.org/1999/xlink" content-type="dwc:sex" xlink:type="simple">1 male, 2 females</named-content>; lifeStage: <named-content xmlns:xlink="http://www.w3.org/1999/xlink" content-type="dwc:lifeStage" xlink:type="simple">3 adults</named-content>; preparations: <named-content xmlns:xlink="http://www.w3.org/1999/xlink" content-type="dwc:preparations" xlink:type="simple">whole animal (ETOH)</named-content>; associatedSequences: <named-content xmlns:xlink="http://www.w3.org/1999/xlink" content-type="dwc:associatedSequences" xlink:type="simple"><ext-link ext-link-type="uri" xlink:href="https://www.ncbi.nlm.nih.gov/nuccore/PV868258" xlink:type="simple">PV868258</ext-link>; <ext-link ext-link-type="uri" xlink:href="https://www.ncbi.nlm.nih.gov/nuccore/PV868259" xlink:type="simple">PV868259</ext-link></named-content>; occurrenceID: <named-content xmlns:xlink="http://www.w3.org/1999/xlink" content-type="dwc:occurrenceID" xlink:type="simple">270003E3-CB97-5F07-9B2D-FFBDB2BA607C</named-content>; <bold>Taxon:</bold> scientificName: <named-content xmlns:xlink="http://www.w3.org/1999/xlink" content-type="dwc:scientificName" xlink:type="simple"><italic><tp:taxon-name><tp:taxon-name-part taxon-name-part-type="genus" reg="Clubiona">Clubiona</tp:taxon-name-part><tp:taxon-name-part taxon-name-part-type="species" reg="huaban">huaban</tp:taxon-name-part></tp:taxon-name></italic></named-content>; order: <named-content xmlns:xlink="http://www.w3.org/1999/xlink" content-type="dwc:order" xlink:type="simple"><tp:taxon-name><tp:taxon-name-part taxon-name-part-type="order">Araneae</tp:taxon-name-part></tp:taxon-name></named-content>; family: <named-content xmlns:xlink="http://www.w3.org/1999/xlink" content-type="dwc:family" xlink:type="simple"><tp:taxon-name><tp:taxon-name-part taxon-name-part-type="family">Clubionidae</tp:taxon-name-part></tp:taxon-name></named-content>; genus: <named-content xmlns:xlink="http://www.w3.org/1999/xlink" content-type="dwc:genus" xlink:type="simple"><tp:taxon-name><tp:taxon-name-part taxon-name-part-type="genus">Clubiona</tp:taxon-name-part></tp:taxon-name></named-content>; specificEpithet: <named-content xmlns:xlink="http://www.w3.org/1999/xlink" content-type="dwc:specificEpithet" xlink:type="simple"><italic><tp:taxon-name><tp:taxon-name-part taxon-name-part-type="genus" reg="Clubiona"/><tp:taxon-name-part taxon-name-part-type="species" reg="huaban">huaban</tp:taxon-name-part></tp:taxon-name></italic></named-content>; taxonRank: <named-content xmlns:xlink="http://www.w3.org/1999/xlink" content-type="dwc:taxonRank" xlink:type="simple">species</named-content>; scientificNameAuthorship: <named-content xmlns:xlink="http://www.w3.org/1999/xlink" content-type="dwc:scientificNameAuthorship" xlink:type="simple">Xin, Zhang, Li, Zeng &amp; Yu, 2020</named-content>; taxonomicStatus: <named-content xmlns:xlink="http://www.w3.org/1999/xlink" content-type="dwc:taxonomicStatus" xlink:type="simple">accepted</named-content>; <bold>Location:</bold> continent: <named-content xmlns:xlink="http://www.w3.org/1999/xlink" content-type="dwc:continent" xlink:type="simple">Asia</named-content>; country: <named-content xmlns:xlink="http://www.w3.org/1999/xlink" content-type="dwc:country" xlink:type="simple">China</named-content>; countryCode: <named-content xmlns:xlink="http://www.w3.org/1999/xlink" content-type="dwc:countryCode" xlink:type="simple">CHN</named-content>; stateProvince: <named-content xmlns:xlink="http://www.w3.org/1999/xlink" content-type="dwc:stateProvince" xlink:type="simple">Guizhou</named-content>; county: <named-content xmlns:xlink="http://www.w3.org/1999/xlink" content-type="dwc:county" xlink:type="simple">Wudang</named-content>; municipality: <named-content xmlns:xlink="http://www.w3.org/1999/xlink" content-type="dwc:municipality" xlink:type="simple">Guiyang</named-content>; locality: <named-content xmlns:xlink="http://www.w3.org/1999/xlink" content-type="dwc:locality" xlink:type="simple">Xiangzhigou Scenic Spot</named-content>; verbatimElevation: <named-content xmlns:xlink="http://www.w3.org/1999/xlink" content-type="dwc:verbatimElevation" xlink:type="simple">1115 m</named-content>; decimalLatitude: <named-content xmlns:xlink="http://www.w3.org/1999/xlink" content-type="dwc:decimalLatitude" xlink:type="simple">26.786153</named-content>; decimalLongitude: <named-content xmlns:xlink="http://www.w3.org/1999/xlink" content-type="dwc:decimalLongitude" xlink:type="simple">106.921736</named-content>; georeferenceProtocol: <named-content xmlns:xlink="http://www.w3.org/1999/xlink" content-type="dwc:georeferenceProtocol" xlink:type="simple">label</named-content>; <bold>Identification:</bold> identifiedBy: <named-content xmlns:xlink="http://www.w3.org/1999/xlink" content-type="dwc:identifiedBy" xlink:type="simple">Hao Yu</named-content>; dateIdentified: <named-content xmlns:xlink="http://www.w3.org/1999/xlink" content-type="dwc:dateIdentified" xlink:type="simple">11-11-2024</named-content>; identificationReferences: <named-content xmlns:xlink="http://www.w3.org/1999/xlink" content-type="dwc:identificationReferences" xlink:type="simple">Xin et al. 2020</named-content>; <bold>Event:</bold> samplingProtocol: <named-content xmlns:xlink="http://www.w3.org/1999/xlink" content-type="dwc:samplingProtocol" xlink:type="simple">beating</named-content>; samplingEffort: <named-content xmlns:xlink="http://www.w3.org/1999/xlink" content-type="dwc:samplingEffort" xlink:type="simple">10 km by foot</named-content>; eventDate: <named-content xmlns:xlink="http://www.w3.org/1999/xlink" content-type="dwc:eventDate" xlink:type="simple">20/6/2023</named-content>; year: <named-content xmlns:xlink="http://www.w3.org/1999/xlink" content-type="dwc:year" xlink:type="simple">2023</named-content>; month: <named-content xmlns:xlink="http://www.w3.org/1999/xlink" content-type="dwc:month" xlink:type="simple">6</named-content>; day: <named-content xmlns:xlink="http://www.w3.org/1999/xlink" content-type="dwc:day" xlink:type="simple">20</named-content>; <bold>Record Level:</bold> language: <named-content xmlns:xlink="http://www.w3.org/1999/xlink" content-type="dwc:language" xlink:type="simple">en</named-content>; basisOfRecord: <named-content xmlns:xlink="http://www.w3.org/1999/xlink" content-type="dwc:basisOfRecord" xlink:type="simple">PreservedSpecimen</named-content></p></list-item><list-item><p><bold>Type status:</bold> <named-content xmlns:xlink="http://www.w3.org/1999/xlink" content-type="dwc:typeStatus" xlink:type="simple">Other material</named-content>. <bold>Occurrence:</bold> recordedBy: <named-content xmlns:xlink="http://www.w3.org/1999/xlink" content-type="dwc:recordedBy" xlink:type="simple">Hao Yu</named-content>; individualCount: <named-content xmlns:xlink="http://www.w3.org/1999/xlink" content-type="dwc:individualCount" xlink:type="simple">4</named-content>; sex: <named-content xmlns:xlink="http://www.w3.org/1999/xlink" content-type="dwc:sex" xlink:type="simple">2 male, 2 female</named-content>; lifeStage: <named-content xmlns:xlink="http://www.w3.org/1999/xlink" content-type="dwc:lifeStage" xlink:type="simple">4 adults</named-content>; preparations: <named-content xmlns:xlink="http://www.w3.org/1999/xlink" content-type="dwc:preparations" xlink:type="simple">whole animal (ETOH)</named-content>; associatedSequences: <named-content xmlns:xlink="http://www.w3.org/1999/xlink" content-type="dwc:associatedSequences" xlink:type="simple"><ext-link ext-link-type="uri" xlink:href="https://www.ncbi.nlm.nih.gov/nuccore/PV868257" xlink:type="simple">PV868257</ext-link>; <ext-link ext-link-type="uri" xlink:href="https://www.ncbi.nlm.nih.gov/nuccore/PV868260" xlink:type="simple">PV868260</ext-link></named-content>; occurrenceID: <named-content xmlns:xlink="http://www.w3.org/1999/xlink" content-type="dwc:occurrenceID" xlink:type="simple">CCD9B95A-05D5-53B6-B78C-2867514B2491</named-content>; <bold>Taxon:</bold> scientificName: <named-content xmlns:xlink="http://www.w3.org/1999/xlink" content-type="dwc:scientificName" xlink:type="simple"><italic><tp:taxon-name><tp:taxon-name-part taxon-name-part-type="genus" reg="Clubiona">Clubiona</tp:taxon-name-part><tp:taxon-name-part taxon-name-part-type="species" reg="huaban">huaban</tp:taxon-name-part></tp:taxon-name></italic></named-content>; order: <named-content xmlns:xlink="http://www.w3.org/1999/xlink" content-type="dwc:order" xlink:type="simple"><tp:taxon-name><tp:taxon-name-part taxon-name-part-type="order">Araneae</tp:taxon-name-part></tp:taxon-name></named-content>; family: <named-content xmlns:xlink="http://www.w3.org/1999/xlink" content-type="dwc:family" xlink:type="simple"><tp:taxon-name><tp:taxon-name-part taxon-name-part-type="family">Clubionidae</tp:taxon-name-part></tp:taxon-name></named-content>; genus: <named-content xmlns:xlink="http://www.w3.org/1999/xlink" content-type="dwc:genus" xlink:type="simple"><tp:taxon-name><tp:taxon-name-part taxon-name-part-type="genus">Clubiona</tp:taxon-name-part></tp:taxon-name></named-content>; specificEpithet: <named-content xmlns:xlink="http://www.w3.org/1999/xlink" content-type="dwc:specificEpithet" xlink:type="simple"><italic><tp:taxon-name><tp:taxon-name-part taxon-name-part-type="genus" reg="Clubiona"/><tp:taxon-name-part taxon-name-part-type="species" reg="huaban">huaban</tp:taxon-name-part></tp:taxon-name></italic></named-content>; taxonRank: <named-content xmlns:xlink="http://www.w3.org/1999/xlink" content-type="dwc:taxonRank" xlink:type="simple">species</named-content>; scientificNameAuthorship: <named-content xmlns:xlink="http://www.w3.org/1999/xlink" content-type="dwc:scientificNameAuthorship" xlink:type="simple">Xin, Zhang, Li, Zeng &amp; Yu, 2020</named-content>; taxonomicStatus: <named-content xmlns:xlink="http://www.w3.org/1999/xlink" content-type="dwc:taxonomicStatus" xlink:type="simple">accepted</named-content>; <bold>Location:</bold> continent: <named-content xmlns:xlink="http://www.w3.org/1999/xlink" content-type="dwc:continent" xlink:type="simple">Asia</named-content>; country: <named-content xmlns:xlink="http://www.w3.org/1999/xlink" content-type="dwc:country" xlink:type="simple">China</named-content>; countryCode: <named-content xmlns:xlink="http://www.w3.org/1999/xlink" content-type="dwc:countryCode" xlink:type="simple">CHN</named-content>; stateProvince: <named-content xmlns:xlink="http://www.w3.org/1999/xlink" content-type="dwc:stateProvince" xlink:type="simple">Sichuan</named-content>; county: <named-content xmlns:xlink="http://www.w3.org/1999/xlink" content-type="dwc:county" xlink:type="simple">Yucheng</named-content>; municipality: <named-content xmlns:xlink="http://www.w3.org/1999/xlink" content-type="dwc:municipality" xlink:type="simple">Ya’an</named-content>; locality: <named-content xmlns:xlink="http://www.w3.org/1999/xlink" content-type="dwc:locality" xlink:type="simple">Zhougongshan National Forest Park</named-content>; verbatimElevation: <named-content xmlns:xlink="http://www.w3.org/1999/xlink" content-type="dwc:verbatimElevation" xlink:type="simple">650 m</named-content>; decimalLatitude: <named-content xmlns:xlink="http://www.w3.org/1999/xlink" content-type="dwc:decimalLatitude" xlink:type="simple">29.959043</named-content>; decimalLongitude: <named-content xmlns:xlink="http://www.w3.org/1999/xlink" content-type="dwc:decimalLongitude" xlink:type="simple">103.047465</named-content>; georeferenceProtocol: <named-content xmlns:xlink="http://www.w3.org/1999/xlink" content-type="dwc:georeferenceProtocol" xlink:type="simple">label</named-content>; <bold>Identification:</bold> identifiedBy: <named-content xmlns:xlink="http://www.w3.org/1999/xlink" content-type="dwc:identifiedBy" xlink:type="simple">Hao Yu</named-content>; dateIdentified: <named-content xmlns:xlink="http://www.w3.org/1999/xlink" content-type="dwc:dateIdentified" xlink:type="simple">11-11-2024</named-content>; identificationReferences: <named-content xmlns:xlink="http://www.w3.org/1999/xlink" content-type="dwc:identificationReferences" xlink:type="simple">Xin et al. 2020</named-content>; <bold>Event:</bold> samplingProtocol: <named-content xmlns:xlink="http://www.w3.org/1999/xlink" content-type="dwc:samplingProtocol" xlink:type="simple">beating</named-content>; samplingEffort: <named-content xmlns:xlink="http://www.w3.org/1999/xlink" content-type="dwc:samplingEffort" xlink:type="simple">10 km by foot</named-content>; eventDate: <named-content xmlns:xlink="http://www.w3.org/1999/xlink" content-type="dwc:eventDate" xlink:type="simple">22/5/2023</named-content>; year: <named-content xmlns:xlink="http://www.w3.org/1999/xlink" content-type="dwc:year" xlink:type="simple">2023</named-content>; month: <named-content xmlns:xlink="http://www.w3.org/1999/xlink" content-type="dwc:month" xlink:type="simple">5</named-content>; day: <named-content xmlns:xlink="http://www.w3.org/1999/xlink" content-type="dwc:day" xlink:type="simple">22</named-content>; <bold>Record Level:</bold> language: <named-content xmlns:xlink="http://www.w3.org/1999/xlink" content-type="dwc:language" xlink:type="simple">en</named-content>; basisOfRecord: <named-content xmlns:xlink="http://www.w3.org/1999/xlink" content-type="dwc:basisOfRecord" xlink:type="simple">PreservedSpecimen</named-content></p></list-item></list></tp:treatment-sec><tp:treatment-sec sec-type="Description"><title>Description</title><p><bold>Female (Fig. <xref ref-type="fig" rid="F12916377">2</xref>A, B)</bold>. Total length 6.47; carapace 2.59 long, 1.77 wide; abdomen 3.88 long, 2.04 wide. Eye sizes and interdistances: AME 0.13, ALE 0.16, PME 0.12, PLE 0.13, AME–AME 0.08, AME–ALE 0.07, PME–PME 0.29, PME–PLE 0.17, MOQL 0.35, MOQA 0.33, MOQP 0.55. Sternum 1.33 long, 0.84 wide. Leg measurements: I 5.63 (1.54, 2.39, 1.14, 0.56), II 5.93 (1.71, 2.47, 1.15, 0.60), III 4.98 (1.47, 1.73, 1.30, 0.48), IV 7.60 (2.15, 2.66, 2.19, 0.60). Leg formula: IV-II-I-III. Cheliceral furrow with six promarginal and three retromarginal teeth.</p><p><bold>Colouration in ethanol</bold> (Fig. <xref ref-type="fig" rid="F12916377">2</xref>A and B). Carapace light brown, without distinct pattern, fovea reddish; cephalic region slightly narrowed and slightly darker, cervical groove and radial grooves indistinct; tegument smooth, marginally clothed with short, fine hairs. Eyes: in dorsal view, AER slightly recurved, PER almost straight, the latter wider than the former. Chelicerae robust and light reddish-brown. Sternum yellowish-white. Labium and endites light orange. Legs coloured as sternum, without distinct markings. Abdomen elongate, oval, with a thick tuft of setae anteriorly; dorsally with a lengthwise pink heart mark which is shaped like double-edged spear, reaching posterior half. Venter uniformly creamy white, without markings.</p><p><bold>Epigyne</bold> (Fig. <xref ref-type="fig" rid="F12916377">2</xref>E–H). Epigynal plate ca. 1.3× wider than long, anterior and lateral margin not rebordered; posterior margin heavily sclerotised and convex medially, with a downward-protruding edge, forming an inverted trapezoidal outline; spermathecae and copulatory ducts are prominently through epigynal plate in ventral view. Copulatory openings (CO) close together, apple-shaped, moderately large, ca. 1/6 of epigyne length and 1/9 of epigyne width. Copulatory ducts (CD) long and slender, almost parallel and ascending dorsally, extending above anterior surface of spermathecae, then retracing ventrally, curving along inter-posterior surface of spermathecae, finally entering the connecting piece between the spermathecae and bursae. Both primary spermathecae (Sp1) and secondary spermathecae (Sp2) hyaline, surface smooth, with the former located anteromedially to latter. Primary spermathecae globular, moderately large, diameter ca. 1/5–1/4 the width of epigyne; two primary spermathecae close together; spermathecal gland (SG) distinctly small, papilliform, located at the anterolateral surfaces of primary spermathecae. Secondary spermathecae kidney-shaped, anteriorly close together, posteriorly slightly curved and widely separated by ca. 1.6 widths. Fertilisation ducts (FD) membranous, acicular, ca. half primary spermathecae diameter, on their anterior surfaces.</p><p><bold>Male</bold> (<italic>Fig. <xref ref-type="fig" rid="F12916377">2</xref></italic>C and D). Total length 4.43; carapace 1.97 long, 1.48 wide; abdomen 2.46 long, 1.34 wide. Eye sizes and interdistances: AME 0.11, ALE 0.11, PME 0.10, PLE 0.12, AME–AME 0.06, AME–ALE 0.03, PME–PME 0.22, PME–PLE 0.11, MOQL 0.30, MOQA 0.26, MOQP 0.42. Sternum 1.04 long, 0.74 wide. Leg measurements: I 5.81 (1.61, 2.38, 1.23, 0.59), II 6.01 (1.65, 2.47, 1.24, 0.65), III 4.82 (1.36, 1.73, 1.26, 0.47), IV 6.97 (1.97, 2.30, 2.13, 0.57). Leg formula: IV-II-I-III. Cheliceral furrow with six anterior and without posterior teeth.</p><p><bold>Pattern and colouration</bold> (<italic>Fig. <xref ref-type="fig" rid="F12916377">2</xref></italic>C and D). As in females, but body slightly lighter and smaller (see <xref ref-type="bibr" rid="B12916114">Xin et al. (2020)</xref> for others described).</p><p><bold>Palp</bold> (Fig. <xref ref-type="fig" rid="F12916383">3</xref>A–D). Femur unmodified. Patella with a distinct, thumb-like, small ventral apophysis (PA) originating distally, ca. 1/3 of patella length. Tibia short, ca. 1/3 of cymbium (Cy) length; retrolateral tibial apophysis (RTA) ca. 1.3–1.4× the tibia length, base broad, tip pointed, petal-shaped in retrolateral view. Tegulum (Te) elongated-oval, ca. 2.1 × longer than wide, apically with a distinctly, semicircular hump (TH); sperm duct long and meandering; subtegulum (ST) large, nearly as long as tegulum, prolateral surface partly membranous, wrinkled and ribbed, with numerous diagonal ridges. Embolar base (EB) represented by a long and flat sclerite, inserted at approximately the 8–11 o’clock position of the tegulum, apical margin serrated, medially bearing one subtriangular process (EBP), proximal margin smooth curved; EBP small, its length ca. 1/5 width of embolar base, apex pointing retrolaterally; free part of embolus (Em) slender and flagelliform, bent 90 degrees ventrally and angled across tegular hump, stretched proximally on groove-like conductor, tip (ET) extending basad more than 3/4 length of tegulum, terminating at approximately 4 or 5 o’clock position. Conductor (C) area relatively large, approximately 2/5 tegulum width and 4/5 tegulum length.</p><p><bold>DNAbarcodes</bold>:</p><p>5'ATAGTAGGAACGGCTATAAGAGTTTTGATTCGAATGGAATTAGGGCAATCTGGAACATTTTTGGGAGATGATCATCTATATAATGTAGTGGTTACAGCTCATGCTTTTGTAATAATTTTTTTTATAGTGATACCAATTTTGATTGGAGGATTTGGAAATTGAATAGTTCCAATAATATTGGGAGCAGCTGATATAGCTTTTCCTCGAATAAATAATTTGAGATTTTGATTGTTACCTCCTTCTTTATTTTTATTATTTATTTCTTCTATAGCTGAAATGGGAGTTGGAGCAGGATGAACAGTGTATCCTCCTCTTGCTTCTACTGTAGGCCATATAGGGAGAGCTATGGATTTTGCTATTTTTTCTTTACATTTAGCTGGAGCCTCTTCTATTATAGGGGCAGTTAATTTTATTACTACTATTATTAATATACGATCTGTAGGTATGAGTATAGAAAAGGTTCCTTTATTTGTATGATCTGTATTAATTACAGCAGTATTATTATTATTATCTTTACCTGTATTAGCGGGTGCAATTACTATATTATTAACTGATCGTAATTTTAATACTTCTTTCTTTGATCCAGCGGGGGGAGGAGATCCTATTTTATTTCAACATTTATTTTGATTTT3'</p><p>(<bold>YHGY403; female from Ya’an; GenBank accession number: <ext-link xmlns:xlink="http://www.w3.org/1999/xlink" ext-link-type="uri" xlink:href="https://www.ncbi.nlm.nih.gov/nuccore/PV868257" xlink:type="simple">PV868257</ext-link></bold>).</p><p>5'ATGGTAGGGACGGCTATAAGAGTTTTGATTCGAATGGAATTAGGTCAATCTGGAACATTTTTGGGAGATGATCATCTATATAATGTAGTGGTTACAGCTCATGCTTTTGTAATAATTTTTTTTATAGTGATACCAATTTTGATTGGAGGATTTGGAAATTGAATAGTTCCAATAATATTGGGAGCAGCTGATATAGCTTTTCCTCGAATGAATAATTTGAGATTTTGATTGTTACCACCTTCTTTATTTTTATTATTTATTTCTTCTATAGCTGAAATGGGAGTTGGAGCAGGATGAACAGTATATCCTCCTCTTGCTTCTACTGTAGGTCATATAGGGAGAGCTATGGATTTTGCTATTTTTTCTTTACATTTAGCTGGAGCCTCTTCTATTATAGGGGCAGTTAATTTTATTACTACTATTATTAATATACGATCTGTAGGTATGAGTATAGAAAAGGTTCCTTTATTTGTATGATCTGTATTAATTACAGCAGTATTATTATTATTATCTTTACCTGTATTAGCAGGTGCAATTACTATATTATTAACTGATCGTAATTTTAATACTTCTTTCTTTGACCCGGCGGGGGGAGGAGATCCTATTTTATTTCAACATTTATTTTGATTTT3'</p><p>(<bold>YHGY404; male from Ya’an; GenBank accession number: <ext-link xmlns:xlink="http://www.w3.org/1999/xlink" ext-link-type="uri" xlink:href="https://www.ncbi.nlm.nih.gov/nuccore/PV868260" xlink:type="simple">PV868260</ext-link></bold>).</p><p>5'ATAGTAGGAACGGCTATAAGAGTTTTGATTCGAATGGAATTAGGGCAATCTGGAACATTTTTGGGAGATGATCATCTATATAATGTAGTGGTTACAGCTCATGCTTTTGTAATAATTTTTTTTATAGTAATACCAATTTTGATTGGAGGATTTGGAAATTGAATAGTTCCAATAATATTGGGAGCAGCTGATATAGCTTTTCCTCGAATAAATAATTTGAGATTTTGATTGTTACCTCCTTCTTTATTTTTATTATTTATTTCTTCTATAGCTGAAATGGGAGTTGGAGCAGGATGAACAGTGTATCCTCCTCTTGCTTCTACTGTAGGTCATATAGGGAGAGCTATGGATTTTGCTATTTTTTCTTTACATTTAGCTGGAGCCTCTTCTATTATAGGGGCAGTTAATTTTATTACTACTATTATTAATATACGATCTGTAGGTATGAGTATAGAAAAGGTTCCTTTATTTGTATGATCTGTATTAATTACAGCAGTATTATTATTATTATCTTTACCTGTATTAGCGGGTGCAATTACTATATTATTAACTGATCGTAATTTTAATACTTCTTTCTTTGATCCAGCGGGGGGAGGAGATCCTATTTTATTTCAACATTTATTTTGATTTT3'</p><p>(<bold>YHGY405; male from Guiyang; GenBank accession number: <ext-link xmlns:xlink="http://www.w3.org/1999/xlink" ext-link-type="uri" xlink:href="https://www.ncbi.nlm.nih.gov/nuccore/PV868258" xlink:type="simple">PV868258</ext-link></bold>).</p><p>5'ATAGTAGGAACGGCTATAAGAGTTTTGATTCGAATGGAATTAGGGCAATCTGGAACATTTTTGGGAGATGATCATCTATATAATGTAGTGGTTACAGCTCATGCTTTTGTAATAATTTTTTTTATAGTAATACCAATTTTGATTGGAGGATTTGGAAATTGAATAGTTCCAATAATATTGGGAGCAGCTGATATAGCTTTTCCTCGAATAAATAATTTGAGATTTTGATTGTTACCTCCTTCTTTATTTTTATTATTTATTTCTTCTATAGCTGAAATGGGAGTTGGAGCAGGATGAACAGTGTATCCTCCTCTTGCTTCTACTGTAGGTCATATAGGGAGAGCTATGGATTTTGCTATTTTTTCTTTACATTTAGCTGGAGCCTCTTCTATTATAGGGGCAGTTAATTTTATTACTACTATTATTAATATACGATCTGTAGGTATGAGTATAGAAAAGGTTCCTTTATTTGTATGATCTGTATTAATTACAGCAGTATTATTATTATTATCTTTACCTGTATTAGCGGGTGCAATTACTATATTATTAACTGATCGTAATTTTAATACTTCTTTCTTTGATCCAGCGGGGGGAGGAGATCCTATTTTATTTCAACATTTATTTTGATTTT3'</p><p>(<bold>YHGY406; female from Guiyang; GenBank accession number: <ext-link xmlns:xlink="http://www.w3.org/1999/xlink" ext-link-type="uri" xlink:href="https://www.ncbi.nlm.nih.gov/nuccore/PV868259" xlink:type="simple">PV868259</ext-link></bold>).</p></tp:treatment-sec><tp:treatment-sec sec-type="Diagnosis"><title>Diagnosis</title><p>Females of <italic><tp:taxon-name><tp:taxon-name-part taxon-name-part-type="genus" reg="Clubiona">C.</tp:taxon-name-part><tp:taxon-name-part taxon-name-part-type="species" reg="huaban">huaban</tp:taxon-name-part></tp:taxon-name></italic> are similar to those of <italic><tp:taxon-name><tp:taxon-name-part taxon-name-part-type="genus" reg="Clubiona">C.</tp:taxon-name-part><tp:taxon-name-part taxon-name-part-type="species" reg="baimaensis">baimaensis</tp:taxon-name-part></tp:taxon-name></italic> Song &amp; Zhu, 1991 by their globular primary spermathecae (Sp1) and copulatory ducts (CD) with similar courses (Fig. <xref ref-type="fig" rid="F12916377">2</xref>G and H; <xref ref-type="bibr" rid="B12916287">Yang et al. (2003)</xref>: figs. 4A and B; <xref ref-type="bibr" rid="B12916297">Zhang (2018)</xref>: figs. 18-1C and D), but can be recognised by: (1) posterior margin of epigynal plate distinctly protruding (vs. slightly protruding) (cf. Fig. <xref ref-type="fig" rid="F12916377">2</xref>E and F and <xref ref-type="bibr" rid="B12916287">Yang et al. (2003)</xref>: fig. 4A; <xref ref-type="bibr" rid="B12916297">Zhang (2018)</xref>: figs. 18-1C); (2) secondary spermathecae (Sp2) kidney-shaped, posteriorly slightly curved (vs. oval, not curved) (cf. Fig. <xref ref-type="fig" rid="F12916377">2</xref>G and H and <xref ref-type="bibr" rid="B12916287">Yang et al. (2003)</xref>: fig. 4B; <xref ref-type="bibr" rid="B12916297">Zhang (2018)</xref>: figs. 18-1D). Males of <italic><tp:taxon-name><tp:taxon-name-part taxon-name-part-type="genus" reg="Clubiona">C.</tp:taxon-name-part><tp:taxon-name-part taxon-name-part-type="species" reg="huaban">huaban</tp:taxon-name-part></tp:taxon-name></italic> also resemble those of <italic><tp:taxon-name><tp:taxon-name-part taxon-name-part-type="genus" reg="Clubiona">C.</tp:taxon-name-part><tp:taxon-name-part taxon-name-part-type="species" reg="baimaensis">baimaensis</tp:taxon-name-part></tp:taxon-name></italic> Song &amp; Zhu, 1991 in the general shape of the male palp. The palps of both species share similarly-shaped retrolateral tibial apophysis (RTA), but differ in the following: (1) embolar base process (EBP) subtriangular, inserted at retrolateral rim of embolar base (EB) (vs. tooth-shaped, inserted at anterior rim of EB) (cf. Fig. <xref ref-type="fig" rid="F12916383">3</xref>B, D and E and <xref ref-type="bibr" rid="B12916287">Yang et al. (2003)</xref>: fig. 4D; <xref ref-type="bibr" rid="B12916297">Zhang (2018)</xref> figs. 18-1E); (2) embolus (E) relatively longer, extending basally for more than 3/4 tegulum length and terminating at approximately 4 or 5 o’clock position (vs. shorter, extending basally for ca. 1/2 tegulum length and terminating at approximately 3 o’clock position) (cf. Fig. <xref ref-type="fig" rid="F12916383">3</xref>B, D and E and <xref ref-type="bibr" rid="B12916287">Yang et al. (2003)</xref>: fig. 4D; <xref ref-type="bibr" rid="B12916297">Zhang (2018)</xref> figs. 18-1E and G); (3) conductor (C) area relatively longer, approximately 4/5 tegulum length (vs. shorter, approximately 2/3 tegulum length) (cf. Fig. <xref ref-type="fig" rid="F12916383">3</xref>B, D and E and <xref ref-type="bibr" rid="B12916287">Yang et al. (2003)</xref>: fig. 4D; <xref ref-type="bibr" rid="B12916297">Zhang (2018)</xref> figs. 18-1E and G).</p></tp:treatment-sec><tp:treatment-sec sec-type="Distribution"><title>Distribution</title><p>China (Guizhou, Sichuan). The new collections extend the known range of this species by ~ 510 km to the northwest (Yucheng District of Ya’an City, Sichuan) from the type locality (Xiangzhigou Scenic Spot of Guiyang City, Guizhou) (Fig. <xref ref-type="fig" rid="F12916374">1</xref>).</p></tp:treatment-sec><tp:treatment-sec><!--Section generated to contain objects referenced in tp:taxon-treatment.--><fig id="F12916377" position="float" orientation="portrait"><object-id xmlns:xlink="http://www.w3.org/1999/xlink" content-type="arpha" xlink:type="simple">122409C0-60B3-5454-BEBC-2DF6A310149B</object-id><object-id xmlns:xlink="http://www.w3.org/1999/xlink" content-type="doi" xlink:type="simple">10.3897/BDJ.13.e157384.figure2</object-id><label>Figure 2.</label><caption><p><italic><tp:taxon-name><tp:taxon-name-part taxon-name-part-type="genus" reg="Clubiona">Clubiona</tp:taxon-name-part><tp:taxon-name-part taxon-name-part-type="species" reg="huaban">huaban</tp:taxon-name-part></tp:taxon-name></italic>, female and male from Guiyang, female habitus (<bold>A, B</bold>), male habitus (<bold>C, D</bold>) and epigyne (<bold>E–H</bold>). <bold>A</bold> Dorsal view; <bold>B</bold> Ventral view; <bold>C</bold> Dorsal view; <bold>D</bold> Lateral view; <bold>E</bold> Intact, ventral view; <bold>F</bold> Cleared and macerated, ventral view; <bold>G</bold> Cleared and macerated, dorsal view; <bold>H</bold> Cleared and embedded in Arabic gum, dorsal view (dashed line in H showing schematic course of copulatory duct, dorsal). Abbreviations: CD = copulatory ducts; CO = copulatory opening; FD = fertilisation duct; SG = spermathecal gland; Sp1 = primary spermatheca; Sp2 = secondary spermatheca. Scale bars: 1 mm (equal for <bold>A, B</bold>, equal for <bold>C, D</bold>); 0.2 mm (equal for <bold>E–H</bold>).</p></caption><graphic xmlns:xlink="http://www.w3.org/1999/xlink" xlink:href="bdj-13-e157384-g002.jpg" position="float" id="oo_1344608.jpg" orientation="portrait" xlink:type="simple"><uri content-type="original_file" xlink:type="simple">https://binary.pensoft.net/fig/1344608</uri></graphic></fig><fig id="F12916383" position="float" orientation="portrait"><object-id xmlns:xlink="http://www.w3.org/1999/xlink" content-type="arpha" xlink:type="simple">25578175-0324-5D43-B8BF-D0394E3B8E92</object-id><object-id xmlns:xlink="http://www.w3.org/1999/xlink" content-type="doi" xlink:type="simple">10.3897/BDJ.13.e157384.figure2</object-id><label>Figure 3.</label><caption><p><italic><tp:taxon-name><tp:taxon-name-part taxon-name-part-type="genus" reg="Clubiona">Clubiona</tp:taxon-name-part><tp:taxon-name-part taxon-name-part-type="species" reg="huaban">huaban</tp:taxon-name-part></tp:taxon-name></italic>, male from Guiyang, male palp <bold>A</bold> Prolateral view; <bold>B</bold> Retrolateral view; <bold>C</bold> Bulb, prolateral view; <bold>D</bold> Bulb, ventral view; <bold>E</bold> Bulb, retrolateral view. Abbreviations: C = conductor; Cy = cymbium; EB = embolar base; EBP = embolar base process; Em = embolus; ET = embolar tip; PA = patellar apophysis; RTA = retrolateral tibial apophysis; SD = sperm duct; St = subtegulum; Te = tegulum; TH = tegular hump. Scale bars: 0.2 mm (equal for <bold>A, B</bold>, equal for <bold>C–E</bold>).</p></caption><graphic xmlns:xlink="http://www.w3.org/1999/xlink" xlink:href="bdj-13-e157384-g003.jpg" position="float" id="oo_1344609.jpg" orientation="portrait" xlink:type="simple"><uri content-type="original_file" xlink:type="simple">https://binary.pensoft.net/fig/1344609</uri></graphic></fig><fig id="F12916374" position="float" orientation="portrait"><object-id xmlns:xlink="http://www.w3.org/1999/xlink" content-type="arpha" xlink:type="simple">1CFFDA62-689E-521A-9E52-E6E607420C9C</object-id><object-id xmlns:xlink="http://www.w3.org/1999/xlink" content-type="doi" xlink:type="simple">10.3897/BDJ.13.e157384.figure2</object-id><label>Figure 1.</label><caption><p>Distribution records of <italic><tp:taxon-name><tp:taxon-name-part taxon-name-part-type="genus" reg="Clubiona">Clubiona</tp:taxon-name-part><tp:taxon-name-part taxon-name-part-type="species" reg="huaban">huaban</tp:taxon-name-part></tp:taxon-name></italic>.</p></caption><graphic xmlns:xlink="http://www.w3.org/1999/xlink" xlink:href="bdj-13-e157384-g001.jpg" position="float" id="oo_1308667.jpg" orientation="portrait" xlink:type="simple"><uri content-type="original_file" xlink:type="simple">https://binary.pensoft.net/fig/1308667</uri></graphic></fig></tp:treatment-sec><ref-list><ref id="B12916114"><element-citation xmlns:xlink="http://www.w3.org/1999/xlink" publication-type="article" xlink:type="simple"><person-group person-group-type="author"><name name-style="western"><surname>Xin</surname><given-names>J. Y.</given-names></name><name name-style="western"><surname>Zhang</surname><given-names>H. N.</given-names></name><name name-style="western"><surname>Li</surname><given-names>L. L.</given-names></name><name name-style="western"><surname>Zeng</surname><given-names>Z. X.</given-names></name><name name-style="western"><surname>Yu</surname><given-names>H.</given-names></name></person-group><year>2020</year><article-title><italic><tp:taxon-name><tp:taxon-name-part taxon-name-part-type="genus" reg="Clubiona">Clubiona</tp:taxon-name-part><tp:taxon-name-part taxon-name-part-type="species" reg="huaban">huaban</tp:taxon-name-part></tp:taxon-name></italic> sp. nov., a new <italic><tp:taxon-name><tp:taxon-name-part taxon-name-part-type="genus" reg="Clubiona">C.</tp:taxon-name-part><tp:taxon-name-part taxon-name-part-type="species" reg="trivialis">trivialis</tp:taxon-name-part></tp:taxon-name></italic> group spider from southwestern China (<tp:taxon-name><tp:taxon-name-part taxon-name-part-type="order">Araneae</tp:taxon-name-part></tp:taxon-name>: <tp:taxon-name><tp:taxon-name-part taxon-name-part-type="family">Clubionidae</tp:taxon-name-part></tp:taxon-name>)</article-title><source>Acta Arachnologica Sinica</source><volume>29</volume><issue>2</issue><fpage>89</fpage><lpage>93</lpage></element-citation></ref><ref id="B12916287"><element-citation xmlns:xlink="http://www.w3.org/1999/xlink" publication-type="article" xlink:type="simple"><person-group person-group-type="author"><name name-style="western"><surname>Yang</surname><given-names>J. Y.</given-names></name><name name-style="western"><surname>Song</surname><given-names>D. X.</given-names></name><name name-style="western"><surname>Zhu</surname><given-names>M. S.</given-names></name></person-group><year>2003</year><article-title>Three new species and a new discovery of male spider of the genus <italic><tp:taxon-name><tp:taxon-name-part taxon-name-part-type="genus" reg="Clubiona">Clubiona</tp:taxon-name-part></tp:taxon-name></italic> from China (<tp:taxon-name><tp:taxon-name-part taxon-name-part-type="order">Araneae</tp:taxon-name-part></tp:taxon-name>: <tp:taxon-name><tp:taxon-name-part taxon-name-part-type="family">Clubionidae</tp:taxon-name-part></tp:taxon-name>)</article-title><source>Acta Arachnologica Sinica</source><volume>12</volume><fpage>6</fpage><lpage>13</lpage></element-citation></ref><ref id="B12916297"><element-citation xmlns:xlink="http://www.w3.org/1999/xlink" publication-type="chapter" xlink:type="simple"><person-group person-group-type="author"><name name-style="western"><surname>Zhang</surname><given-names>F.</given-names></name></person-group><year>2018</year><chapter-title>Pholcidae, Miturgidae, Clubionidae, Eutichuridae.</chapter-title><person-group person-group-type="editor"><name name-style="western"><surname>Zhang</surname><given-names>F.</given-names></name><name name-style="western"><surname>Xue</surname><given-names>X. F.</given-names></name></person-group><source>Fauna of Tianmu Mountain. Volume II. <tp:taxon-name><tp:taxon-name-part taxon-name-part-type="class">Arachnida</tp:taxon-name-part></tp:taxon-name>. <tp:taxon-name><tp:taxon-name-part taxon-name-part-type="order">Araneae</tp:taxon-name-part></tp:taxon-name> <tp:taxon-name><tp:taxon-name-part taxon-name-part-type="superfamily">Eriophyoidea</tp:taxon-name-part></tp:taxon-name>.</source><publisher-name>Zhejiang University Press</publisher-name><publisher-loc>Hangzhou</publisher-loc><size units="page">1-5, 92-101, 105-107, pl. 1, 19-22</size></element-citation></ref></ref-list></tp:taxon-treatment>
