# Supplementary material for: Re-description of Clubionahuaban (Araneae, Clubionidae), with the first description of the female
Source: Biodivers Data J. 2025 Jul 11;13:e157384. doi: 10.3897/BDJ.13.e157384 (PMC12274891; doi:10.3897/BDJ.13.e157384)
Supplement: Supplementary material 1 — A list of current Clubionatrivialis-group species in alphabetical order [file bdj-13-e157384-s001.xls]

## Sheet: Sheet1
A list of current Clubiona trivialis-group species in alphabetical order
	Species name	Known sex	Distribution	GenBank accession numbers of samples used in species molecular delimitation in this study
1	C. amurensis Mikhailov, 1990	♂♀	Russia (Far East), Japan (Hokkaido)
2	C. asrevida Ono, 1992	♂♀	China (Taiwan)
3	C. baimaensis Song & Zhu, 1991	♂♀	China (Hubei, Hunan, Sichuan)
4	C. basarukini Mikhailov, 1990	♂♀	Russia (South Siberia, Far East), Mongolia, Japan (Hokkaido)
5	C. bi Zhang, Zhong & Gong, 2024	♀	China (Hubei)
6	C. bicornis Yu & Li, 2019	♂♀	China (Yunnan)	MW731608; MW731587
7	C. cheni Yu & Li, 2019	♂♀	China (Yunnan)	MW731640; MW731639
8	C. diversa O. Pickard-Cambridge, 1862	♂♀	Trans Palaearctic	KY270245; KY270035; KY268743; KY268684; KY268327
9	C. duoconcava Zhang & Hu, 1991	♂♀	South China
10	C. flammaformis L. F. Li, Liu, B. Li & Peng, 2023	♂♀	China (Hubei)
11	C. hedini Schenkel, 1936	♀	China (Hunan, Gansu)
12	C. huaban Xin, Zhang, Li, Zeng & Yu, 2020	♂	China (Guizhou)	YHCLU0403 (PV868257); YHCLU0404 (PV868260); YHCLU0405 (PV868258); YHCLU0406 ( PV868259)
13	C. insulana Ono, 1989	♂♀	China (Taiwan), Japan (Ryukyu Is.)
14	C. janae Edwards, 1958	♀	USA (California)
15	C. juvenis Simon, 1878	♂♀	West Palaearctic
16	C. menglun Yu & Li 2019	♀	China (Yunnan)	MW731609
17	C. moesta Banks, 1896	♂♀	Nearctic, China (Hunan, Hubei, Qinghai, Guizhou)	KP655215; KP649312; KP649071; JN309772; JN309660
18	C. pygmaea Banks, 1892	♂♀	Nearctic	KM839234; KM835789; KM832835; KM826253; KM824731
19	C. quebecana Dondale & Redner, 1976	♂♀	Nearctic	KP652758; KP652526; KP650771; KP647547; KP647387
20	C. rostrata Paik, 1985	♂♀	FE Palaearctic
21	C. subasrevida Yu & Li, 2019	♂♀	China (Yunnan)	MW731607; MW731606
22	C. subquebecana Yu & Li, 2019	♂♀	China (Yunnan)	MW731605
23	C. subrostrata Zhang & Hu, 1991	♂♀	China (Fujian, Hunan, Guizhou)
24	C. subtilis L. Koch, 1867	♂♀	Trans Palaearctic	KY269961; KY269405; KY269142; KY269058; KY268438
25	C. subtrivialis Strand, 1906	♂♀	East Africa
26	C. subyangmingensis Gan & Wang, 2020	♂♀	China (Guizhou)
27	C. transbaicalica Mikhailov, 1992	♂	Baikal Lake
28	C. trivialis C. L. Koch, 1843	♂♀	Holarctic	MZ609858; MZ609493; MZ608731; MZ608416; MZ631097
29	C. yangmingensis Hayashi & Yoshida, 1993	♂♀	China (Taiwan)
