# Supplementary material for: Re-description of Clubionahuaban (Araneae, Clubionidae), with the first description of the female
Source: Biodivers Data J. 2025 Jul 11;13:e157384. doi: 10.3897/BDJ.13.e157384 (PMC12274891; doi:10.3897/BDJ.13.e157384)
Supplement: Supplementary material 2 — Estimates of Evolutionary Divergence between Sequences [file bdj-13-e157384-s002.xls]

## Sheet: MatrixOutput-K2P model
The number of base substitutions per site from between sequences are shown. Analyses were conducted using the Kimura 2-parameter model [1]. This analysis involved 42 nucleotide sequences. Codon positions included were 1st+2nd+3rd+Noncoding. All positions containing gaps and missing data were eliminated (complete deletion option). There were a total of 550 positions in the final dataset. Evolution…
1. Kimura M. (1980). A simple method for estimating evolutionary rate of base substitutions through comparative studies of nucleotide sequences. Journal of Molecular Evolution 16:111-120.
2. Tamura K., Stecher G., and Kumar S. (2021). MEGA 11: Molecular Evolutionary Genetics Analysis Version 11. Molecular Biology and Evolution https://doi.org/10.1093/molbev/msab120.
Species 1		Species 2		Dist
MW731606 Clubiona subasrevida	{Gp 1}	MW731607 Clubiona subasrevida	{Gp 1}	0	intraspecific
KP649312 Clubiona moesta	{Gp 2}	KP655215 Clubiona moesta	{Gp 2}	0	intraspecific
KY268684 Clubiona diversa	{Gp 3}	KY268327 Clubiona diversa	{Gp 3}	0	intraspecific
MW731639 Clubiona cheni	{Gp 5}	MW731640 Clubiona cheni	{Gp 5}	0	intraspecific
KM832835 Clubiona pygmaea	{Gp 8}	KM824731 Clubiona pygmaea	{Gp 8}	0	intraspecific
KM832835 Clubiona pygmaea	{Gp 8}	KM826253 Clubiona pygmaea	{Gp 8}	0	intraspecific
KM824731 Clubiona pygmaea	{Gp 8}	KM826253 Clubiona pygmaea	{Gp 8}	0	intraspecific
KM832835 Clubiona pygmaea	{Gp 8}	KM835789 Clubiona pygmaea	{Gp 8}	0	intraspecific
KM824731 Clubiona pygmaea	{Gp 8}	KM835789 Clubiona pygmaea	{Gp 8}	0	intraspecific
KM826253 Clubiona pygmaea	{Gp 8}	KM835789 Clubiona pygmaea	{Gp 8}	0	intraspecific
KM832835 Clubiona pygmaea	{Gp 8}	KM839234 Clubiona pygmaea	{Gp 8}	0	intraspecific
KM824731 Clubiona pygmaea	{Gp 8}	KM839234 Clubiona pygmaea	{Gp 8}	0	intraspecific
KM826253 Clubiona pygmaea	{Gp 8}	KM839234 Clubiona pygmaea	{Gp 8}	0	intraspecific
KM835789 Clubiona pygmaea	{Gp 8}	KM839234 Clubiona pygmaea	{Gp 8}	0	intraspecific
KP647547 Clubiona quebecana	{Gp 9}	KP650771 Clubiona quebecana	{Gp 9}	0	intraspecific
KP647547 Clubiona quebecana	{Gp 9}	KP652526 Clubiona quebecana	{Gp 9}	0	intraspecific
KP650771 Clubiona quebecana	{Gp 9}	KP652526 Clubiona quebecana	{Gp 9}	0	intraspecific
KY268438 Clubiona subtilis	{Gp 10}	KY269058 Clubiona subtilis	{Gp 10}	0	intraspecific
KY268438 Clubiona subtilis	{Gp 10}	KY269142 Clubiona subtilis	{Gp 10}	0	intraspecific
KY269058 Clubiona subtilis	{Gp 10}	KY269142 Clubiona subtilis	{Gp 10}	0	intraspecific
KY268438 Clubiona subtilis	{Gp 10}	KY269405 Clubiona subtilis	{Gp 10}	0	intraspecific
KY269058 Clubiona subtilis	{Gp 10}	KY269405 Clubiona subtilis	{Gp 10}	0	intraspecific
KY269142 Clubiona subtilis	{Gp 10}	KY269405 Clubiona subtilis	{Gp 10}	0	intraspecific
KY268438 Clubiona subtilis	{Gp 10}	KY269961 Clubiona subtilis	{Gp 10}	0	intraspecific
KY269058 Clubiona subtilis	{Gp 10}	KY269961 Clubiona subtilis	{Gp 10}	0	intraspecific
KY269142 Clubiona subtilis	{Gp 10}	KY269961 Clubiona subtilis	{Gp 10}	0	intraspecific
KY269405 Clubiona subtilis	{Gp 10}	KY269961 Clubiona subtilis	{Gp 10}	0	intraspecific
MZ631097 Clubiona trivialis	{Gp 11}	MZ608416 Clubiona trivialis	{Gp 11}	0	intraspecific
MZ608731 Clubiona trivialis	{Gp 11}	MZ609493 Clubiona trivialis	{Gp 11}	0	intraspecific
MZ608731 Clubiona trivialis	{Gp 11}	MZ609858 Clubiona trivialis	{Gp 11}	0	intraspecific
MZ609493 Clubiona trivialis	{Gp 11}	MZ609858 Clubiona trivialis	{Gp 11}	0	intraspecific
YHCLU0405	{Gp 12}	YHCLU0406	{Gp 12}	0	intraspecific
JN309660 Clubiona moesta	{Gp 2}	KP649312 Clubiona moesta	{Gp 2}	0.0018215	intraspecific
KP649071 Clubiona moesta	{Gp 2}	KP649312 Clubiona moesta	{Gp 2}	0.0018215	intraspecific
JN309660 Clubiona moesta	{Gp 2}	KP655215 Clubiona moesta	{Gp 2}	0.0018215	intraspecific
KP649071 Clubiona moesta	{Gp 2}	KP655215 Clubiona moesta	{Gp 2}	0.0018215	intraspecific
KY268684 Clubiona diversa	{Gp 3}	KY268743 Clubiona diversa	{Gp 3}	0.0018215	intraspecific
KY268684 Clubiona diversa	{Gp 3}	KY270035 Clubiona diversa	{Gp 3}	0.0018215	intraspecific
KY268743 Clubiona diversa	{Gp 3}	KY268327 Clubiona diversa	{Gp 3}	0.0018215	intraspecific
KY270035 Clubiona diversa	{Gp 3}	KY268327 Clubiona diversa	{Gp 3}	0.0018215	intraspecific
JN309660 Clubiona moesta	{Gp 2}	KP649071 Clubiona moesta	{Gp 2}	0.00364965	intraspecific
KY268743 Clubiona diversa	{Gp 3}	KY270035 Clubiona diversa	{Gp 3}	0.00364965	intraspecific
MW731587 Clubiona bicornis	{Gp 7}	MW731608 Clubiona bicornis	{Gp 7}	0.00364965	intraspecific
YHCLU0403	{Gp 12}	YHCLU0405	{Gp 12}	0.00364965	intraspecific
YHCLU0403	{Gp 12}	YHCLU0406	{Gp 12}	0.00364965	intraspecific
MZ631097 Clubiona trivialis	{Gp 11}	MZ608731 Clubiona trivialis	{Gp 11}	0.00547699	intraspecific
MZ608416 Clubiona trivialis	{Gp 11}	MZ608731 Clubiona trivialis	{Gp 11}	0.00547699	intraspecific
MZ631097 Clubiona trivialis	{Gp 11}	MZ609493 Clubiona trivialis	{Gp 11}	0.00547699	intraspecific
MZ608416 Clubiona trivialis	{Gp 11}	MZ609493 Clubiona trivialis	{Gp 11}	0.00547699	intraspecific
MZ631097 Clubiona trivialis	{Gp 11}	MZ609858 Clubiona trivialis	{Gp 11}	0.00547699	intraspecific
MZ608416 Clubiona trivialis	{Gp 11}	MZ609858 Clubiona trivialis	{Gp 11}	0.00547699	intraspecific
KP647387 Clubiona quebecana	{Gp 9}	KP652758 Clubiona quebecana	{Gp 9}	0.00548452	intraspecific
YHCLU0403	{Gp 12}	YHCLU0404	{Gp 12}	0.0128547	intraspecific
YHCLU0405	{Gp 12}	YHCLU0404	{Gp 12}	0.0128547	intraspecific
YHCLU0406	{Gp 12}	YHCLU0404	{Gp 12}	0.0128547	intraspecific
KP647547 Clubiona quebecana	{Gp 9}	KP647387 Clubiona quebecana	{Gp 9}	0.016586	intraspecific
KP650771 Clubiona quebecana	{Gp 9}	KP647387 Clubiona quebecana	{Gp 9}	0.016586	intraspecific
KP652526 Clubiona quebecana	{Gp 9}	KP647387 Clubiona quebecana	{Gp 9}	0.016586	intraspecific
KP647547 Clubiona quebecana	{Gp 9}	KP652758 Clubiona quebecana	{Gp 9}	0.0184622	intraspecific
KP650771 Clubiona quebecana	{Gp 9}	KP652758 Clubiona quebecana	{Gp 9}	0.0184622	intraspecific
KP652526 Clubiona quebecana	{Gp 9}	KP652758 Clubiona quebecana	{Gp 9}	0.0184622	intraspecific
KY270245 Clubiona diversa	{Gp 3}	KY268684 Clubiona diversa	{Gp 3}	0.0203757	intraspecific
KY270245 Clubiona diversa	{Gp 3}	KY268327 Clubiona diversa	{Gp 3}	0.0203757	intraspecific
KY270245 Clubiona diversa	{Gp 3}	KY268743 Clubiona diversa	{Gp 3}	0.0222696	intraspecific
KY270245 Clubiona diversa	{Gp 3}	KY270035 Clubiona diversa	{Gp 3}	0.0222696	intraspecific
JN309772 Clubiona moesta	{Gp 2}	KP649071 Clubiona moesta	{Gp 2}	0.0279502	intraspecific
JN309772 Clubiona moesta	{Gp 2}	KP649312 Clubiona moesta	{Gp 2}	0.0298696	intraspecific
JN309772 Clubiona moesta	{Gp 2}	KP655215 Clubiona moesta	{Gp 2}	0.0298696	intraspecific
JN309772 Clubiona moesta	{Gp 2}	JN309660 Clubiona moesta	{Gp 2}	0.0317963	intraspecific
KM832835 Clubiona pygmaea	{Gp 8}	KP647547 Clubiona quebecana	{Gp 9}	0.0789732	interspecific
KM824731 Clubiona pygmaea	{Gp 8}	KP647547 Clubiona quebecana	{Gp 9}	0.0789732	interspecific
KM826253 Clubiona pygmaea	{Gp 8}	KP647547 Clubiona quebecana	{Gp 9}	0.0789732	interspecific
KM835789 Clubiona pygmaea	{Gp 8}	KP647547 Clubiona quebecana	{Gp 9}	0.0789732	interspecific
KM839234 Clubiona pygmaea	{Gp 8}	KP647547 Clubiona quebecana	{Gp 9}	0.0789732	interspecific
KM832835 Clubiona pygmaea	{Gp 8}	KP650771 Clubiona quebecana	{Gp 9}	0.0789732	interspecific
KM824731 Clubiona pygmaea	{Gp 8}	KP650771 Clubiona quebecana	{Gp 9}	0.0789732	interspecific
KM826253 Clubiona pygmaea	{Gp 8}	KP650771 Clubiona quebecana	{Gp 9}	0.0789732	interspecific
KM835789 Clubiona pygmaea	{Gp 8}	KP650771 Clubiona quebecana	{Gp 9}	0.0789732	interspecific
KM839234 Clubiona pygmaea	{Gp 8}	KP650771 Clubiona quebecana	{Gp 9}	0.0789732	interspecific
KM832835 Clubiona pygmaea	{Gp 8}	KP652526 Clubiona quebecana	{Gp 9}	0.0789732	interspecific
KM824731 Clubiona pygmaea	{Gp 8}	KP652526 Clubiona quebecana	{Gp 9}	0.0789732	interspecific
KM826253 Clubiona pygmaea	{Gp 8}	KP652526 Clubiona quebecana	{Gp 9}	0.0789732	interspecific
KM835789 Clubiona pygmaea	{Gp 8}	KP652526 Clubiona quebecana	{Gp 9}	0.0789732	interspecific
KM839234 Clubiona pygmaea	{Gp 8}	KP652526 Clubiona quebecana	{Gp 9}	0.0789732	interspecific
KM832835 Clubiona pygmaea	{Gp 8}	KP647387 Clubiona quebecana	{Gp 9}	0.0809037	interspecific
KM824731 Clubiona pygmaea	{Gp 8}	KP647387 Clubiona quebecana	{Gp 9}	0.0809037	interspecific
KM826253 Clubiona pygmaea	{Gp 8}	KP647387 Clubiona quebecana	{Gp 9}	0.0809037	interspecific
KM835789 Clubiona pygmaea	{Gp 8}	KP647387 Clubiona quebecana	{Gp 9}	0.0809037	interspecific
KM839234 Clubiona pygmaea	{Gp 8}	KP647387 Clubiona quebecana	{Gp 9}	0.0809037	interspecific
KM832835 Clubiona pygmaea	{Gp 8}	KP652758 Clubiona quebecana	{Gp 9}	0.0829784	interspecific
KM824731 Clubiona pygmaea	{Gp 8}	KP652758 Clubiona quebecana	{Gp 9}	0.0829784	interspecific
KM826253 Clubiona pygmaea	{Gp 8}	KP652758 Clubiona quebecana	{Gp 9}	0.0829784	interspecific
KM835789 Clubiona pygmaea	{Gp 8}	KP652758 Clubiona quebecana	{Gp 9}	0.0829784	interspecific
KM839234 Clubiona pygmaea	{Gp 8}	KP652758 Clubiona quebecana	{Gp 9}	0.0829784	interspecific
MZ631097 Clubiona trivialis	{Gp 11}	YHCLU0404	{Gp 12}	0.099239	interspecific
MZ608416 Clubiona trivialis	{Gp 11}	YHCLU0404	{Gp 12}	0.099239	interspecific
MZ608731 Clubiona trivialis	{Gp 11}	YHCLU0404	{Gp 12}	0.101299	interspecific
MZ609493 Clubiona trivialis	{Gp 11}	YHCLU0404	{Gp 12}	0.101299	interspecific
MZ609858 Clubiona trivialis	{Gp 11}	YHCLU0404	{Gp 12}	0.101299	interspecific
MZ631097 Clubiona trivialis	{Gp 11}	YHCLU0405	{Gp 12}	0.101358	interspecific
MZ608416 Clubiona trivialis	{Gp 11}	YHCLU0405	{Gp 12}	0.101358	interspecific
MZ631097 Clubiona trivialis	{Gp 11}	YHCLU0406	{Gp 12}	0.101358	interspecific
MZ608416 Clubiona trivialis	{Gp 11}	YHCLU0406	{Gp 12}	0.101358	interspecific
MZ608731 Clubiona trivialis	{Gp 11}	YHCLU0405	{Gp 12}	0.103422	interspecific
MZ609493 Clubiona trivialis	{Gp 11}	YHCLU0405	{Gp 12}	0.103422	interspecific
MZ609858 Clubiona trivialis	{Gp 11}	YHCLU0405	{Gp 12}	0.103422	interspecific
MZ608731 Clubiona trivialis	{Gp 11}	YHCLU0406	{Gp 12}	0.103422	interspecific
MZ609493 Clubiona trivialis	{Gp 11}	YHCLU0406	{Gp 12}	0.103422	interspecific
MZ609858 Clubiona trivialis	{Gp 11}	YHCLU0406	{Gp 12}	0.103422	interspecific
KY268438 Clubiona subtilis	{Gp 10}	MZ608731 Clubiona trivialis	{Gp 11}	0.103485	interspecific
KY269058 Clubiona subtilis	{Gp 10}	MZ608731 Clubiona trivialis	{Gp 11}	0.103485	interspecific
KY269142 Clubiona subtilis	{Gp 10}	MZ608731 Clubiona trivialis	{Gp 11}	0.103485	interspecific
KY269405 Clubiona subtilis	{Gp 10}	MZ608731 Clubiona trivialis	{Gp 11}	0.103485	interspecific
KY269961 Clubiona subtilis	{Gp 10}	MZ608731 Clubiona trivialis	{Gp 11}	0.103485	interspecific
KY268438 Clubiona subtilis	{Gp 10}	MZ609493 Clubiona trivialis	{Gp 11}	0.103485	interspecific
KY269058 Clubiona subtilis	{Gp 10}	MZ609493 Clubiona trivialis	{Gp 11}	0.103485	interspecific
KY269142 Clubiona subtilis	{Gp 10}	MZ609493 Clubiona trivialis	{Gp 11}	0.103485	interspecific
KY269405 Clubiona subtilis	{Gp 10}	MZ609493 Clubiona trivialis	{Gp 11}	0.103485	interspecific
KY269961 Clubiona subtilis	{Gp 10}	MZ609493 Clubiona trivialis	{Gp 11}	0.103485	interspecific
KY268438 Clubiona subtilis	{Gp 10}	MZ609858 Clubiona trivialis	{Gp 11}	0.103485	interspecific
KY269058 Clubiona subtilis	{Gp 10}	MZ609858 Clubiona trivialis	{Gp 11}	0.103485	interspecific
KY269142 Clubiona subtilis	{Gp 10}	MZ609858 Clubiona trivialis	{Gp 11}	0.103485	interspecific
KY269405 Clubiona subtilis	{Gp 10}	MZ609858 Clubiona trivialis	{Gp 11}	0.103485	interspecific
KY269961 Clubiona subtilis	{Gp 10}	MZ609858 Clubiona trivialis	{Gp 11}	0.103485	interspecific
MW731609 Clubiona menglun	{Gp 6}	MW731608 Clubiona bicornis	{Gp 7}	0.105244	interspecific
MW731639 Clubiona cheni	{Gp 5}	MW731609 Clubiona menglun	{Gp 6}	0.105312	interspecific
MW731640 Clubiona cheni	{Gp 5}	MW731609 Clubiona menglun	{Gp 6}	0.105312	interspecific
MW731639 Clubiona cheni	{Gp 5}	MW731608 Clubiona bicornis	{Gp 7}	0.10539	interspecific
MW731640 Clubiona cheni	{Gp 5}	MW731608 Clubiona bicornis	{Gp 7}	0.10539	interspecific
KP649071 Clubiona moesta	{Gp 2}	MZ608731 Clubiona trivialis	{Gp 11}	0.105438	interspecific
KP649071 Clubiona moesta	{Gp 2}	MZ609493 Clubiona trivialis	{Gp 11}	0.105438	interspecific
KP649071 Clubiona moesta	{Gp 2}	MZ609858 Clubiona trivialis	{Gp 11}	0.105438	interspecific
MZ631097 Clubiona trivialis	{Gp 11}	YHCLU0403	{Gp 12}	0.105622	interspecific
MZ608416 Clubiona trivialis	{Gp 11}	YHCLU0403	{Gp 12}	0.105622	interspecific
KY268438 Clubiona subtilis	{Gp 10}	MZ631097 Clubiona trivialis	{Gp 11}	0.105696	interspecific
KY269058 Clubiona subtilis	{Gp 10}	MZ631097 Clubiona trivialis	{Gp 11}	0.105696	interspecific
KY269142 Clubiona subtilis	{Gp 10}	MZ631097 Clubiona trivialis	{Gp 11}	0.105696	interspecific
KY269405 Clubiona subtilis	{Gp 10}	MZ631097 Clubiona trivialis	{Gp 11}	0.105696	interspecific
KY269961 Clubiona subtilis	{Gp 10}	MZ631097 Clubiona trivialis	{Gp 11}	0.105696	interspecific
KY268438 Clubiona subtilis	{Gp 10}	MZ608416 Clubiona trivialis	{Gp 11}	0.105696	interspecific
KY269058 Clubiona subtilis	{Gp 10}	MZ608416 Clubiona trivialis	{Gp 11}	0.105696	interspecific
KY269142 Clubiona subtilis	{Gp 10}	MZ608416 Clubiona trivialis	{Gp 11}	0.105696	interspecific
KY269405 Clubiona subtilis	{Gp 10}	MZ608416 Clubiona trivialis	{Gp 11}	0.105696	interspecific
KY269961 Clubiona subtilis	{Gp 10}	MZ608416 Clubiona trivialis	{Gp 11}	0.105696	interspecific
MW731605 Clubiona subquebecanadrial	{Gp 4}	MW731609 Clubiona menglun	{Gp 6}	0.107326	interspecific
MW731609 Clubiona menglun	{Gp 6}	MW731587 Clubiona bicornis	{Gp 7}	0.107349	interspecific
KP649312 Clubiona moesta	{Gp 2}	MZ608731 Clubiona trivialis	{Gp 11}	0.107571	interspecific
KP655215 Clubiona moesta	{Gp 2}	MZ608731 Clubiona trivialis	{Gp 11}	0.107571	interspecific
KP649312 Clubiona moesta	{Gp 2}	MZ609493 Clubiona trivialis	{Gp 11}	0.107571	interspecific
KP655215 Clubiona moesta	{Gp 2}	MZ609493 Clubiona trivialis	{Gp 11}	0.107571	interspecific
KP649312 Clubiona moesta	{Gp 2}	MZ609858 Clubiona trivialis	{Gp 11}	0.107571	interspecific
KP655215 Clubiona moesta	{Gp 2}	MZ609858 Clubiona trivialis	{Gp 11}	0.107571	interspecific
KP649071 Clubiona moesta	{Gp 2}	MZ631097 Clubiona trivialis	{Gp 11}	0.10763	interspecific
KP649071 Clubiona moesta	{Gp 2}	MZ608416 Clubiona trivialis	{Gp 11}	0.10763	interspecific
JN309772 Clubiona moesta	{Gp 2}	MZ608731 Clubiona trivialis	{Gp 11}	0.107696	interspecific
JN309772 Clubiona moesta	{Gp 2}	MZ609493 Clubiona trivialis	{Gp 11}	0.107696	interspecific
JN309772 Clubiona moesta	{Gp 2}	MZ609858 Clubiona trivialis	{Gp 11}	0.107696	interspecific
MZ608731 Clubiona trivialis	{Gp 11}	YHCLU0403	{Gp 12}	0.107696	interspecific
MZ609493 Clubiona trivialis	{Gp 11}	YHCLU0403	{Gp 12}	0.107696	interspecific
MZ609858 Clubiona trivialis	{Gp 11}	YHCLU0403	{Gp 12}	0.107696	interspecific
MW731609 Clubiona menglun	{Gp 6}	KM832835 Clubiona pygmaea	{Gp 8}	0.109463	interspecific
MW731609 Clubiona menglun	{Gp 6}	KM824731 Clubiona pygmaea	{Gp 8}	0.109463	interspecific
MW731609 Clubiona menglun	{Gp 6}	KM826253 Clubiona pygmaea	{Gp 8}	0.109463	interspecific
MW731609 Clubiona menglun	{Gp 6}	KM835789 Clubiona pygmaea	{Gp 8}	0.109463	interspecific
MW731609 Clubiona menglun	{Gp 6}	KM839234 Clubiona pygmaea	{Gp 8}	0.109463	interspecific
KM832835 Clubiona pygmaea	{Gp 8}	MZ608731 Clubiona trivialis	{Gp 11}	0.109488	interspecific
KM824731 Clubiona pygmaea	{Gp 8}	MZ608731 Clubiona trivialis	{Gp 11}	0.109488	interspecific
KM826253 Clubiona pygmaea	{Gp 8}	MZ608731 Clubiona trivialis	{Gp 11}	0.109488	interspecific
KM835789 Clubiona pygmaea	{Gp 8}	MZ608731 Clubiona trivialis	{Gp 11}	0.109488	interspecific
KM839234 Clubiona pygmaea	{Gp 8}	MZ608731 Clubiona trivialis	{Gp 11}	0.109488	interspecific
KM832835 Clubiona pygmaea	{Gp 8}	MZ609493 Clubiona trivialis	{Gp 11}	0.109488	interspecific
KM824731 Clubiona pygmaea	{Gp 8}	MZ609493 Clubiona trivialis	{Gp 11}	0.109488	interspecific
KM826253 Clubiona pygmaea	{Gp 8}	MZ609493 Clubiona trivialis	{Gp 11}	0.109488	interspecific
KM835789 Clubiona pygmaea	{Gp 8}	MZ609493 Clubiona trivialis	{Gp 11}	0.109488	interspecific
KM839234 Clubiona pygmaea	{Gp 8}	MZ609493 Clubiona trivialis	{Gp 11}	0.109488	interspecific
KM832835 Clubiona pygmaea	{Gp 8}	MZ609858 Clubiona trivialis	{Gp 11}	0.109488	interspecific
KM824731 Clubiona pygmaea	{Gp 8}	MZ609858 Clubiona trivialis	{Gp 11}	0.109488	interspecific
KM826253 Clubiona pygmaea	{Gp 8}	MZ609858 Clubiona trivialis	{Gp 11}	0.109488	interspecific
KM835789 Clubiona pygmaea	{Gp 8}	MZ609858 Clubiona trivialis	{Gp 11}	0.109488	interspecific
KM839234 Clubiona pygmaea	{Gp 8}	MZ609858 Clubiona trivialis	{Gp 11}	0.109488	interspecific
MW731639 Clubiona cheni	{Gp 5}	MW731587 Clubiona bicornis	{Gp 7}	0.109654	interspecific
MW731640 Clubiona cheni	{Gp 5}	MW731587 Clubiona bicornis	{Gp 7}	0.109654	interspecific
JN309660 Clubiona moesta	{Gp 2}	MZ608731 Clubiona trivialis	{Gp 11}	0.109712	interspecific
JN309660 Clubiona moesta	{Gp 2}	MZ609493 Clubiona trivialis	{Gp 11}	0.109712	interspecific
JN309660 Clubiona moesta	{Gp 2}	MZ609858 Clubiona trivialis	{Gp 11}	0.109712	interspecific
KP649312 Clubiona moesta	{Gp 2}	MZ631097 Clubiona trivialis	{Gp 11}	0.109776	interspecific
KP655215 Clubiona moesta	{Gp 2}	MZ631097 Clubiona trivialis	{Gp 11}	0.109776	interspecific
KP649312 Clubiona moesta	{Gp 2}	MZ608416 Clubiona trivialis	{Gp 11}	0.109776	interspecific
KP655215 Clubiona moesta	{Gp 2}	MZ608416 Clubiona trivialis	{Gp 11}	0.109776	interspecific
KM832835 Clubiona pygmaea	{Gp 8}	MZ631097 Clubiona trivialis	{Gp 11}	0.111652	interspecific
KM824731 Clubiona pygmaea	{Gp 8}	MZ631097 Clubiona trivialis	{Gp 11}	0.111652	interspecific
KM826253 Clubiona pygmaea	{Gp 8}	MZ631097 Clubiona trivialis	{Gp 11}	0.111652	interspecific
KM835789 Clubiona pygmaea	{Gp 8}	MZ631097 Clubiona trivialis	{Gp 11}	0.111652	interspecific
KM839234 Clubiona pygmaea	{Gp 8}	MZ631097 Clubiona trivialis	{Gp 11}	0.111652	interspecific
KM832835 Clubiona pygmaea	{Gp 8}	MZ608416 Clubiona trivialis	{Gp 11}	0.111652	interspecific
KM824731 Clubiona pygmaea	{Gp 8}	MZ608416 Clubiona trivialis	{Gp 11}	0.111652	interspecific
KM826253 Clubiona pygmaea	{Gp 8}	MZ608416 Clubiona trivialis	{Gp 11}	0.111652	interspecific
KM835789 Clubiona pygmaea	{Gp 8}	MZ608416 Clubiona trivialis	{Gp 11}	0.111652	interspecific
KM839234 Clubiona pygmaea	{Gp 8}	MZ608416 Clubiona trivialis	{Gp 11}	0.111652	interspecific
JN309660 Clubiona moesta	{Gp 2}	MZ631097 Clubiona trivialis	{Gp 11}	0.111931	interspecific
JN309660 Clubiona moesta	{Gp 2}	MZ608416 Clubiona trivialis	{Gp 11}	0.111931	interspecific
KY270035 Clubiona diversa	{Gp 3}	MZ608731 Clubiona trivialis	{Gp 11}	0.113647	interspecific
KY270035 Clubiona diversa	{Gp 3}	MZ609493 Clubiona trivialis	{Gp 11}	0.113647	interspecific
KY270035 Clubiona diversa	{Gp 3}	MZ609858 Clubiona trivialis	{Gp 11}	0.113647	interspecific
KM832835 Clubiona pygmaea	{Gp 8}	YHCLU0405	{Gp 12}	0.113956	interspecific
KM824731 Clubiona pygmaea	{Gp 8}	YHCLU0405	{Gp 12}	0.113956	interspecific
KM826253 Clubiona pygmaea	{Gp 8}	YHCLU0405	{Gp 12}	0.113956	interspecific
KM835789 Clubiona pygmaea	{Gp 8}	YHCLU0405	{Gp 12}	0.113956	interspecific
KM839234 Clubiona pygmaea	{Gp 8}	YHCLU0405	{Gp 12}	0.113956	interspecific
KM832835 Clubiona pygmaea	{Gp 8}	YHCLU0406	{Gp 12}	0.113956	interspecific
KM824731 Clubiona pygmaea	{Gp 8}	YHCLU0406	{Gp 12}	0.113956	interspecific
KM826253 Clubiona pygmaea	{Gp 8}	YHCLU0406	{Gp 12}	0.113956	interspecific
KM835789 Clubiona pygmaea	{Gp 8}	YHCLU0406	{Gp 12}	0.113956	interspecific
KM839234 Clubiona pygmaea	{Gp 8}	YHCLU0406	{Gp 12}	0.113956	interspecific
JN309772 Clubiona moesta	{Gp 2}	MZ631097 Clubiona trivialis	{Gp 11}	0.114096	interspecific
JN309772 Clubiona moesta	{Gp 2}	MZ608416 Clubiona trivialis	{Gp 11}	0.114096	interspecific
MW731609 Clubiona menglun	{Gp 6}	KP652758 Clubiona quebecana	{Gp 9}	0.115765	interspecific
KY268684 Clubiona diversa	{Gp 3}	MZ608731 Clubiona trivialis	{Gp 11}	0.115771	interspecific
KY268327 Clubiona diversa	{Gp 3}	MZ608731 Clubiona trivialis	{Gp 11}	0.115771	interspecific
KY268684 Clubiona diversa	{Gp 3}	MZ609493 Clubiona trivialis	{Gp 11}	0.115771	interspecific
KY268327 Clubiona diversa	{Gp 3}	MZ609493 Clubiona trivialis	{Gp 11}	0.115771	interspecific
KY268684 Clubiona diversa	{Gp 3}	MZ609858 Clubiona trivialis	{Gp 11}	0.115771	interspecific
KY268327 Clubiona diversa	{Gp 3}	MZ609858 Clubiona trivialis	{Gp 11}	0.115771	interspecific
KY270035 Clubiona diversa	{Gp 3}	MZ631097 Clubiona trivialis	{Gp 11}	0.115783	interspecific
KY270035 Clubiona diversa	{Gp 3}	MZ608416 Clubiona trivialis	{Gp 11}	0.115783	interspecific
KP649071 Clubiona moesta	{Gp 2}	KP652758 Clubiona quebecana	{Gp 9}	0.115802	interspecific
KP647547 Clubiona quebecana	{Gp 9}	YHCLU0403	{Gp 12}	0.115944	interspecific
KP650771 Clubiona quebecana	{Gp 9}	YHCLU0403	{Gp 12}	0.115944	interspecific
KP652526 Clubiona quebecana	{Gp 9}	YHCLU0403	{Gp 12}	0.115944	interspecific
KP647547 Clubiona quebecana	{Gp 9}	YHCLU0405	{Gp 12}	0.115944	interspecific
KP650771 Clubiona quebecana	{Gp 9}	YHCLU0405	{Gp 12}	0.115944	interspecific
KP652526 Clubiona quebecana	{Gp 9}	YHCLU0405	{Gp 12}	0.115944	interspecific
KP647547 Clubiona quebecana	{Gp 9}	YHCLU0406	{Gp 12}	0.115944	interspecific
KP650771 Clubiona quebecana	{Gp 9}	YHCLU0406	{Gp 12}	0.115944	interspecific
KP652526 Clubiona quebecana	{Gp 9}	YHCLU0406	{Gp 12}	0.115944	interspecific
KM832835 Clubiona pygmaea	{Gp 8}	YHCLU0403	{Gp 12}	0.11612	interspecific
KM824731 Clubiona pygmaea	{Gp 8}	YHCLU0403	{Gp 12}	0.11612	interspecific
KM826253 Clubiona pygmaea	{Gp 8}	YHCLU0403	{Gp 12}	0.11612	interspecific
KM835789 Clubiona pygmaea	{Gp 8}	YHCLU0403	{Gp 12}	0.11612	interspecific
KM839234 Clubiona pygmaea	{Gp 8}	YHCLU0403	{Gp 12}	0.11612	interspecific
MW731609 Clubiona menglun	{Gp 6}	KP647387 Clubiona quebecana	{Gp 9}	0.117893	interspecific
MW731609 Clubiona menglun	{Gp 6}	KP647547 Clubiona quebecana	{Gp 9}	0.117893	interspecific
MW731609 Clubiona menglun	{Gp 6}	KP650771 Clubiona quebecana	{Gp 9}	0.117893	interspecific
MW731609 Clubiona menglun	{Gp 6}	KP652526 Clubiona quebecana	{Gp 9}	0.117893	interspecific
KY268743 Clubiona diversa	{Gp 3}	MZ608731 Clubiona trivialis	{Gp 11}	0.117903	interspecific
KY268743 Clubiona diversa	{Gp 3}	MZ609493 Clubiona trivialis	{Gp 11}	0.117903	interspecific
KY268743 Clubiona diversa	{Gp 3}	MZ609858 Clubiona trivialis	{Gp 11}	0.117903	interspecific
MW731609 Clubiona menglun	{Gp 6}	MZ631097 Clubiona trivialis	{Gp 11}	0.117903	interspecific
MW731609 Clubiona menglun	{Gp 6}	MZ608416 Clubiona trivialis	{Gp 11}	0.117903	interspecific
KY268684 Clubiona diversa	{Gp 3}	MZ631097 Clubiona trivialis	{Gp 11}	0.11792	interspecific
KY268327 Clubiona diversa	{Gp 3}	MZ631097 Clubiona trivialis	{Gp 11}	0.11792	interspecific
KY268684 Clubiona diversa	{Gp 3}	MZ608416 Clubiona trivialis	{Gp 11}	0.11792	interspecific
KY268327 Clubiona diversa	{Gp 3}	MZ608416 Clubiona trivialis	{Gp 11}	0.11792	interspecific
MW731609 Clubiona menglun	{Gp 6}	MZ608731 Clubiona trivialis	{Gp 11}	0.11792	interspecific
MW731609 Clubiona menglun	{Gp 6}	MZ609493 Clubiona trivialis	{Gp 11}	0.11792	interspecific
MW731609 Clubiona menglun	{Gp 6}	MZ609858 Clubiona trivialis	{Gp 11}	0.11792	interspecific
KP649071 Clubiona moesta	{Gp 2}	KP647387 Clubiona quebecana	{Gp 9}	0.117943	interspecific
KP649312 Clubiona moesta	{Gp 2}	KP652758 Clubiona quebecana	{Gp 9}	0.117943	interspecific
KP655215 Clubiona moesta	{Gp 2}	KP652758 Clubiona quebecana	{Gp 9}	0.117943	interspecific
KP649071 Clubiona moesta	{Gp 2}	KY268438 Clubiona subtilis	{Gp 10}	0.118054	interspecific
KP649071 Clubiona moesta	{Gp 2}	KY269058 Clubiona subtilis	{Gp 10}	0.118054	interspecific
KP649071 Clubiona moesta	{Gp 2}	KY269142 Clubiona subtilis	{Gp 10}	0.118054	interspecific
KP649071 Clubiona moesta	{Gp 2}	KY269405 Clubiona subtilis	{Gp 10}	0.118054	interspecific
KP649071 Clubiona moesta	{Gp 2}	KY269961 Clubiona subtilis	{Gp 10}	0.118054	interspecific
KP647387 Clubiona quebecana	{Gp 9}	YHCLU0403	{Gp 12}	0.118104	interspecific
KP647387 Clubiona quebecana	{Gp 9}	YHCLU0405	{Gp 12}	0.118104	interspecific
KP647387 Clubiona quebecana	{Gp 9}	YHCLU0406	{Gp 12}	0.118104	interspecific
KY268743 Clubiona diversa	{Gp 3}	MZ631097 Clubiona trivialis	{Gp 11}	0.120066	interspecific
KY268743 Clubiona diversa	{Gp 3}	MZ608416 Clubiona trivialis	{Gp 11}	0.120066	interspecific
KP649071 Clubiona moesta	{Gp 2}	KP647547 Clubiona quebecana	{Gp 9}	0.120094	interspecific
KP649071 Clubiona moesta	{Gp 2}	KP650771 Clubiona quebecana	{Gp 9}	0.120094	interspecific
KP649071 Clubiona moesta	{Gp 2}	KP652526 Clubiona quebecana	{Gp 9}	0.120094	interspecific
KP649312 Clubiona moesta	{Gp 2}	KP647387 Clubiona quebecana	{Gp 9}	0.120094	interspecific
KP655215 Clubiona moesta	{Gp 2}	KP647387 Clubiona quebecana	{Gp 9}	0.120094	interspecific
JN309660 Clubiona moesta	{Gp 2}	KP652758 Clubiona quebecana	{Gp 9}	0.120094	interspecific
KY270035 Clubiona diversa	{Gp 3}	MW731609 Clubiona menglun	{Gp 6}	0.120129	interspecific
JN309660 Clubiona moesta	{Gp 2}	KY270035 Clubiona diversa	{Gp 3}	0.12017	interspecific
KP649071 Clubiona moesta	{Gp 2}	KY270035 Clubiona diversa	{Gp 3}	0.12017	interspecific
KP649312 Clubiona moesta	{Gp 2}	KY268438 Clubiona subtilis	{Gp 10}	0.120218	interspecific
KP655215 Clubiona moesta	{Gp 2}	KY268438 Clubiona subtilis	{Gp 10}	0.120218	interspecific
KP649312 Clubiona moesta	{Gp 2}	KY269058 Clubiona subtilis	{Gp 10}	0.120218	interspecific
KP655215 Clubiona moesta	{Gp 2}	KY269058 Clubiona subtilis	{Gp 10}	0.120218	interspecific
KP649312 Clubiona moesta	{Gp 2}	KY269142 Clubiona subtilis	{Gp 10}	0.120218	interspecific
KP655215 Clubiona moesta	{Gp 2}	KY269142 Clubiona subtilis	{Gp 10}	0.120218	interspecific
KP649312 Clubiona moesta	{Gp 2}	KY269405 Clubiona subtilis	{Gp 10}	0.120218	interspecific
KP655215 Clubiona moesta	{Gp 2}	KY269405 Clubiona subtilis	{Gp 10}	0.120218	interspecific
KP649312 Clubiona moesta	{Gp 2}	KY269961 Clubiona subtilis	{Gp 10}	0.120218	interspecific
KP655215 Clubiona moesta	{Gp 2}	KY269961 Clubiona subtilis	{Gp 10}	0.120218	interspecific
KP652758 Clubiona quebecana	{Gp 9}	YHCLU0403	{Gp 12}	0.120273	interspecific
KP652758 Clubiona quebecana	{Gp 9}	YHCLU0405	{Gp 12}	0.120273	interspecific
KP652758 Clubiona quebecana	{Gp 9}	YHCLU0406	{Gp 12}	0.120273	interspecific
KP647547 Clubiona quebecana	{Gp 9}	YHCLU0404	{Gp 12}	0.120273	interspecific
KP650771 Clubiona quebecana	{Gp 9}	YHCLU0404	{Gp 12}	0.120273	interspecific
KP652526 Clubiona quebecana	{Gp 9}	YHCLU0404	{Gp 12}	0.120273	interspecific
KP647387 Clubiona quebecana	{Gp 9}	YHCLU0404	{Gp 12}	0.120273	interspecific
KM832835 Clubiona pygmaea	{Gp 8}	YHCLU0404	{Gp 12}	0.120477	interspecific
KM824731 Clubiona pygmaea	{Gp 8}	YHCLU0404	{Gp 12}	0.120477	interspecific
KM826253 Clubiona pygmaea	{Gp 8}	YHCLU0404	{Gp 12}	0.120477	interspecific
KM835789 Clubiona pygmaea	{Gp 8}	YHCLU0404	{Gp 12}	0.120477	interspecific
KM839234 Clubiona pygmaea	{Gp 8}	YHCLU0404	{Gp 12}	0.120477	interspecific
KY268438 Clubiona subtilis	{Gp 10}	YHCLU0403	{Gp 12}	0.120646	interspecific
KY269058 Clubiona subtilis	{Gp 10}	YHCLU0403	{Gp 12}	0.120646	interspecific
KY269142 Clubiona subtilis	{Gp 10}	YHCLU0403	{Gp 12}	0.120646	interspecific
KY269405 Clubiona subtilis	{Gp 10}	YHCLU0403	{Gp 12}	0.120646	interspecific
KY269961 Clubiona subtilis	{Gp 10}	YHCLU0403	{Gp 12}	0.120646	interspecific
KY270245 Clubiona diversa	{Gp 3}	MZ608731 Clubiona trivialis	{Gp 11}	0.122175	interspecific
KY270245 Clubiona diversa	{Gp 3}	MZ609493 Clubiona trivialis	{Gp 11}	0.122175	interspecific
KY270245 Clubiona diversa	{Gp 3}	MZ609858 Clubiona trivialis	{Gp 11}	0.122175	interspecific
JN309660 Clubiona moesta	{Gp 2}	MW731605 Clubiona subquebecanadrial	{Gp 4}	0.122195	interspecific
KP649071 Clubiona moesta	{Gp 2}	MW731605 Clubiona subquebecanadrial	{Gp 4}	0.122195	interspecific
JN309772 Clubiona moesta	{Gp 2}	KP647547 Clubiona quebecana	{Gp 9}	0.122195	interspecific
JN309772 Clubiona moesta	{Gp 2}	KP650771 Clubiona quebecana	{Gp 9}	0.122195	interspecific
JN309772 Clubiona moesta	{Gp 2}	KP652526 Clubiona quebecana	{Gp 9}	0.122195	interspecific
MW731605 Clubiona subquebecanadrial	{Gp 4}	KM832835 Clubiona pygmaea	{Gp 8}	0.122221	interspecific
MW731605 Clubiona subquebecanadrial	{Gp 4}	KM824731 Clubiona pygmaea	{Gp 8}	0.122221	interspecific
MW731605 Clubiona subquebecanadrial	{Gp 4}	KM826253 Clubiona pygmaea	{Gp 8}	0.122221	interspecific
MW731605 Clubiona subquebecanadrial	{Gp 4}	KM835789 Clubiona pygmaea	{Gp 8}	0.122221	interspecific
MW731605 Clubiona subquebecanadrial	{Gp 4}	KM839234 Clubiona pygmaea	{Gp 8}	0.122221	interspecific
KY270245 Clubiona diversa	{Gp 3}	MW731609 Clubiona menglun	{Gp 6}	0.122254	interspecific
KP649312 Clubiona moesta	{Gp 2}	KP647547 Clubiona quebecana	{Gp 9}	0.122254	interspecific
KP655215 Clubiona moesta	{Gp 2}	KP647547 Clubiona quebecana	{Gp 9}	0.122254	interspecific
KP649312 Clubiona moesta	{Gp 2}	KP650771 Clubiona quebecana	{Gp 9}	0.122254	interspecific
KP655215 Clubiona moesta	{Gp 2}	KP650771 Clubiona quebecana	{Gp 9}	0.122254	interspecific
KP649312 Clubiona moesta	{Gp 2}	KP652526 Clubiona quebecana	{Gp 9}	0.122254	interspecific
KP655215 Clubiona moesta	{Gp 2}	KP652526 Clubiona quebecana	{Gp 9}	0.122254	interspecific
JN309660 Clubiona moesta	{Gp 2}	KP647387 Clubiona quebecana	{Gp 9}	0.122254	interspecific
KY268684 Clubiona diversa	{Gp 3}	MW731609 Clubiona menglun	{Gp 6}	0.122293	interspecific
KY268327 Clubiona diversa	{Gp 3}	MW731609 Clubiona menglun	{Gp 6}	0.122293	interspecific
JN309660 Clubiona moesta	{Gp 2}	KY268684 Clubiona diversa	{Gp 3}	0.122339	interspecific
KP649071 Clubiona moesta	{Gp 2}	KY268684 Clubiona diversa	{Gp 3}	0.122339	interspecific
KP649312 Clubiona moesta	{Gp 2}	KY270035 Clubiona diversa	{Gp 3}	0.122339	interspecific
KP655215 Clubiona moesta	{Gp 2}	KY270035 Clubiona diversa	{Gp 3}	0.122339	interspecific
JN309660 Clubiona moesta	{Gp 2}	KY268327 Clubiona diversa	{Gp 3}	0.122339	interspecific
KP649071 Clubiona moesta	{Gp 2}	KY268327 Clubiona diversa	{Gp 3}	0.122339	interspecific
JN309772 Clubiona moesta	{Gp 2}	KY268438 Clubiona subtilis	{Gp 10}	0.122392	interspecific
JN309660 Clubiona moesta	{Gp 2}	KY268438 Clubiona subtilis	{Gp 10}	0.122392	interspecific
JN309772 Clubiona moesta	{Gp 2}	KY269058 Clubiona subtilis	{Gp 10}	0.122392	interspecific
JN309660 Clubiona moesta	{Gp 2}	KY269058 Clubiona subtilis	{Gp 10}	0.122392	interspecific
JN309772 Clubiona moesta	{Gp 2}	KY269142 Clubiona subtilis	{Gp 10}	0.122392	interspecific
JN309660 Clubiona moesta	{Gp 2}	KY269142 Clubiona subtilis	{Gp 10}	0.122392	interspecific
JN309772 Clubiona moesta	{Gp 2}	KY269405 Clubiona subtilis	{Gp 10}	0.122392	interspecific
JN309660 Clubiona moesta	{Gp 2}	KY269405 Clubiona subtilis	{Gp 10}	0.122392	interspecific
JN309772 Clubiona moesta	{Gp 2}	KY269961 Clubiona subtilis	{Gp 10}	0.122392	interspecific
JN309660 Clubiona moesta	{Gp 2}	KY269961 Clubiona subtilis	{Gp 10}	0.122392	interspecific
KP652758 Clubiona quebecana	{Gp 9}	YHCLU0404	{Gp 12}	0.122452	interspecific
KY268684 Clubiona diversa	{Gp 3}	MW731608 Clubiona bicornis	{Gp 7}	0.122518	interspecific
KY268327 Clubiona diversa	{Gp 3}	MW731608 Clubiona bicornis	{Gp 7}	0.122518	interspecific
KP649071 Clubiona moesta	{Gp 2}	KM832835 Clubiona pygmaea	{Gp 8}	0.12267	interspecific
KP649071 Clubiona moesta	{Gp 2}	KM824731 Clubiona pygmaea	{Gp 8}	0.12267	interspecific
KP649071 Clubiona moesta	{Gp 2}	KM826253 Clubiona pygmaea	{Gp 8}	0.12267	interspecific
KP649071 Clubiona moesta	{Gp 2}	KM835789 Clubiona pygmaea	{Gp 8}	0.12267	interspecific
KP649071 Clubiona moesta	{Gp 2}	KM839234 Clubiona pygmaea	{Gp 8}	0.12267	interspecific
KY268438 Clubiona subtilis	{Gp 10}	YHCLU0404	{Gp 12}	0.122849	interspecific
KY269058 Clubiona subtilis	{Gp 10}	YHCLU0404	{Gp 12}	0.122849	interspecific
KY269142 Clubiona subtilis	{Gp 10}	YHCLU0404	{Gp 12}	0.122849	interspecific
KY269405 Clubiona subtilis	{Gp 10}	YHCLU0404	{Gp 12}	0.122849	interspecific
KY269961 Clubiona subtilis	{Gp 10}	YHCLU0404	{Gp 12}	0.122849	interspecific
KY268684 Clubiona diversa	{Gp 3}	MW731639 Clubiona cheni	{Gp 5}	0.124313	interspecific
KY268327 Clubiona diversa	{Gp 3}	MW731639 Clubiona cheni	{Gp 5}	0.124313	interspecific
KY268684 Clubiona diversa	{Gp 3}	MW731640 Clubiona cheni	{Gp 5}	0.124313	interspecific
KY268327 Clubiona diversa	{Gp 3}	MW731640 Clubiona cheni	{Gp 5}	0.124313	interspecific
KP649071 Clubiona moesta	{Gp 2}	MW731609 Clubiona menglun	{Gp 6}	0.12433	interspecific
KP649312 Clubiona moesta	{Gp 2}	MW731605 Clubiona subquebecanadrial	{Gp 4}	0.124354	interspecific
KP655215 Clubiona moesta	{Gp 2}	MW731605 Clubiona subquebecanadrial	{Gp 4}	0.124354	interspecific
JN309772 Clubiona moesta	{Gp 2}	KP652758 Clubiona quebecana	{Gp 9}	0.124354	interspecific
KY270245 Clubiona diversa	{Gp 3}	MZ631097 Clubiona trivialis	{Gp 11}	0.124354	interspecific
KY270245 Clubiona diversa	{Gp 3}	MZ608416 Clubiona trivialis	{Gp 11}	0.124354	interspecific
JN309660 Clubiona moesta	{Gp 2}	KP647547 Clubiona quebecana	{Gp 9}	0.124423	interspecific
JN309660 Clubiona moesta	{Gp 2}	KP650771 Clubiona quebecana	{Gp 9}	0.124423	interspecific
JN309660 Clubiona moesta	{Gp 2}	KP652526 Clubiona quebecana	{Gp 9}	0.124423	interspecific
KP649071 Clubiona moesta	{Gp 2}	KY270245 Clubiona diversa	{Gp 3}	0.124467	interspecific
KY268743 Clubiona diversa	{Gp 3}	MW731609 Clubiona menglun	{Gp 6}	0.124467	interspecific
KP649312 Clubiona moesta	{Gp 2}	KY268684 Clubiona diversa	{Gp 3}	0.124518	interspecific
KP655215 Clubiona moesta	{Gp 2}	KY268684 Clubiona diversa	{Gp 3}	0.124518	interspecific
JN309660 Clubiona moesta	{Gp 2}	KY268743 Clubiona diversa	{Gp 3}	0.124518	interspecific
KP649071 Clubiona moesta	{Gp 2}	KY268743 Clubiona diversa	{Gp 3}	0.124518	interspecific
JN309772 Clubiona moesta	{Gp 2}	KY270035 Clubiona diversa	{Gp 3}	0.124518	interspecific
KP649312 Clubiona moesta	{Gp 2}	KY268327 Clubiona diversa	{Gp 3}	0.124518	interspecific
KP655215 Clubiona moesta	{Gp 2}	KY268327 Clubiona diversa	{Gp 3}	0.124518	interspecific
KP652758 Clubiona quebecana	{Gp 9}	KY268438 Clubiona subtilis	{Gp 10}	0.124576	interspecific
KP652758 Clubiona quebecana	{Gp 9}	KY269058 Clubiona subtilis	{Gp 10}	0.124576	interspecific
KP652758 Clubiona quebecana	{Gp 9}	KY269142 Clubiona subtilis	{Gp 10}	0.124576	interspecific
KP652758 Clubiona quebecana	{Gp 9}	KY269405 Clubiona subtilis	{Gp 10}	0.124576	interspecific
KP652758 Clubiona quebecana	{Gp 9}	KY269961 Clubiona subtilis	{Gp 10}	0.124576	interspecific
KY270245 Clubiona diversa	{Gp 3}	MW731608 Clubiona bicornis	{Gp 7}	0.12464	interspecific
KY270245 Clubiona diversa	{Gp 3}	KM832835 Clubiona pygmaea	{Gp 8}	0.12464	interspecific
KY270245 Clubiona diversa	{Gp 3}	KM824731 Clubiona pygmaea	{Gp 8}	0.12464	interspecific
KY270245 Clubiona diversa	{Gp 3}	KM826253 Clubiona pygmaea	{Gp 8}	0.12464	interspecific
KY270245 Clubiona diversa	{Gp 3}	KM835789 Clubiona pygmaea	{Gp 8}	0.12464	interspecific
KY270245 Clubiona diversa	{Gp 3}	KM839234 Clubiona pygmaea	{Gp 8}	0.12464	interspecific
KY268743 Clubiona diversa	{Gp 3}	MW731608 Clubiona bicornis	{Gp 7}	0.124711	interspecific
KY270035 Clubiona diversa	{Gp 3}	MW731608 Clubiona bicornis	{Gp 7}	0.124711	interspecific
KP649312 Clubiona moesta	{Gp 2}	KM832835 Clubiona pygmaea	{Gp 8}	0.124873	interspecific
KP655215 Clubiona moesta	{Gp 2}	KM832835 Clubiona pygmaea	{Gp 8}	0.124873	interspecific
KP649312 Clubiona moesta	{Gp 2}	KM824731 Clubiona pygmaea	{Gp 8}	0.124873	interspecific
KP655215 Clubiona moesta	{Gp 2}	KM824731 Clubiona pygmaea	{Gp 8}	0.124873	interspecific
KP649312 Clubiona moesta	{Gp 2}	KM826253 Clubiona pygmaea	{Gp 8}	0.124873	interspecific
KP655215 Clubiona moesta	{Gp 2}	KM826253 Clubiona pygmaea	{Gp 8}	0.124873	interspecific
KP649312 Clubiona moesta	{Gp 2}	KM835789 Clubiona pygmaea	{Gp 8}	0.124873	interspecific
KP655215 Clubiona moesta	{Gp 2}	KM835789 Clubiona pygmaea	{Gp 8}	0.124873	interspecific
KP649312 Clubiona moesta	{Gp 2}	KM839234 Clubiona pygmaea	{Gp 8}	0.124873	interspecific
KP655215 Clubiona moesta	{Gp 2}	KM839234 Clubiona pygmaea	{Gp 8}	0.124873	interspecific
KY268438 Clubiona subtilis	{Gp 10}	YHCLU0405	{Gp 12}	0.125061	interspecific
KY269058 Clubiona subtilis	{Gp 10}	YHCLU0405	{Gp 12}	0.125061	interspecific
KY269142 Clubiona subtilis	{Gp 10}	YHCLU0405	{Gp 12}	0.125061	interspecific
KY269405 Clubiona subtilis	{Gp 10}	YHCLU0405	{Gp 12}	0.125061	interspecific
KY269961 Clubiona subtilis	{Gp 10}	YHCLU0405	{Gp 12}	0.125061	interspecific
KY268438 Clubiona subtilis	{Gp 10}	YHCLU0406	{Gp 12}	0.125061	interspecific
KY269058 Clubiona subtilis	{Gp 10}	YHCLU0406	{Gp 12}	0.125061	interspecific
KY269142 Clubiona subtilis	{Gp 10}	YHCLU0406	{Gp 12}	0.125061	interspecific
KY269405 Clubiona subtilis	{Gp 10}	YHCLU0406	{Gp 12}	0.125061	interspecific
KY269961 Clubiona subtilis	{Gp 10}	YHCLU0406	{Gp 12}	0.125061	interspecific
MW731639 Clubiona cheni	{Gp 5}	KM832835 Clubiona pygmaea	{Gp 8}	0.126458	interspecific
MW731640 Clubiona cheni	{Gp 5}	KM832835 Clubiona pygmaea	{Gp 8}	0.126458	interspecific
MW731639 Clubiona cheni	{Gp 5}	KM824731 Clubiona pygmaea	{Gp 8}	0.126458	interspecific
MW731640 Clubiona cheni	{Gp 5}	KM824731 Clubiona pygmaea	{Gp 8}	0.126458	interspecific
MW731639 Clubiona cheni	{Gp 5}	KM826253 Clubiona pygmaea	{Gp 8}	0.126458	interspecific
MW731640 Clubiona cheni	{Gp 5}	KM826253 Clubiona pygmaea	{Gp 8}	0.126458	interspecific
MW731639 Clubiona cheni	{Gp 5}	KM835789 Clubiona pygmaea	{Gp 8}	0.126458	interspecific
MW731640 Clubiona cheni	{Gp 5}	KM835789 Clubiona pygmaea	{Gp 8}	0.126458	interspecific
MW731639 Clubiona cheni	{Gp 5}	KM839234 Clubiona pygmaea	{Gp 8}	0.126458	interspecific
MW731640 Clubiona cheni	{Gp 5}	KM839234 Clubiona pygmaea	{Gp 8}	0.126458	interspecific
KY268743 Clubiona diversa	{Gp 3}	MW731639 Clubiona cheni	{Gp 5}	0.126473	interspecific
KY270035 Clubiona diversa	{Gp 3}	MW731639 Clubiona cheni	{Gp 5}	0.126473	interspecific
KY268743 Clubiona diversa	{Gp 3}	MW731640 Clubiona cheni	{Gp 5}	0.126473	interspecific
KY270035 Clubiona diversa	{Gp 3}	MW731640 Clubiona cheni	{Gp 5}	0.126473	interspecific
KP649312 Clubiona moesta	{Gp 2}	MW731609 Clubiona menglun	{Gp 6}	0.126495	interspecific
KP655215 Clubiona moesta	{Gp 2}	MW731609 Clubiona menglun	{Gp 6}	0.126495	interspecific
JN309772 Clubiona moesta	{Gp 2}	KP647387 Clubiona quebecana	{Gp 9}	0.126524	interspecific
MW731639 Clubiona cheni	{Gp 5}	KP647387 Clubiona quebecana	{Gp 9}	0.126524	interspecific
MW731640 Clubiona cheni	{Gp 5}	KP647387 Clubiona quebecana	{Gp 9}	0.126524	interspecific
MW731639 Clubiona cheni	{Gp 5}	KP652758 Clubiona quebecana	{Gp 9}	0.126524	interspecific
MW731640 Clubiona cheni	{Gp 5}	KP652758 Clubiona quebecana	{Gp 9}	0.126524	interspecific
KP649312 Clubiona moesta	{Gp 2}	KY270245 Clubiona diversa	{Gp 3}	0.12665	interspecific
KP655215 Clubiona moesta	{Gp 2}	KY270245 Clubiona diversa	{Gp 3}	0.12665	interspecific
JN309772 Clubiona moesta	{Gp 2}	KY268684 Clubiona diversa	{Gp 3}	0.126706	interspecific
KP649312 Clubiona moesta	{Gp 2}	KY268743 Clubiona diversa	{Gp 3}	0.126706	interspecific
KP655215 Clubiona moesta	{Gp 2}	KY268743 Clubiona diversa	{Gp 3}	0.126706	interspecific
JN309772 Clubiona moesta	{Gp 2}	KY268327 Clubiona diversa	{Gp 3}	0.126706	interspecific
KP647387 Clubiona quebecana	{Gp 9}	KY268438 Clubiona subtilis	{Gp 10}	0.126769	interspecific
KP647387 Clubiona quebecana	{Gp 9}	KY269058 Clubiona subtilis	{Gp 10}	0.126769	interspecific
KP647387 Clubiona quebecana	{Gp 9}	KY269142 Clubiona subtilis	{Gp 10}	0.126769	interspecific
KP647387 Clubiona quebecana	{Gp 9}	KY269405 Clubiona subtilis	{Gp 10}	0.126769	interspecific
KP647387 Clubiona quebecana	{Gp 9}	KY269961 Clubiona subtilis	{Gp 10}	0.126769	interspecific
KY268684 Clubiona diversa	{Gp 3}	MW731587 Clubiona bicornis	{Gp 7}	0.126914	interspecific
KY268327 Clubiona diversa	{Gp 3}	MW731587 Clubiona bicornis	{Gp 7}	0.126914	interspecific
KY270035 Clubiona diversa	{Gp 3}	KM832835 Clubiona pygmaea	{Gp 8}	0.126914	interspecific
KY270035 Clubiona diversa	{Gp 3}	KM824731 Clubiona pygmaea	{Gp 8}	0.126914	interspecific
KY270035 Clubiona diversa	{Gp 3}	KM826253 Clubiona pygmaea	{Gp 8}	0.126914	interspecific
KY270035 Clubiona diversa	{Gp 3}	KM835789 Clubiona pygmaea	{Gp 8}	0.126914	interspecific
KY270035 Clubiona diversa	{Gp 3}	KM839234 Clubiona pygmaea	{Gp 8}	0.126914	interspecific
JN309660 Clubiona moesta	{Gp 2}	KM832835 Clubiona pygmaea	{Gp 8}	0.127085	interspecific
JN309660 Clubiona moesta	{Gp 2}	KM824731 Clubiona pygmaea	{Gp 8}	0.127085	interspecific
JN309660 Clubiona moesta	{Gp 2}	KM826253 Clubiona pygmaea	{Gp 8}	0.127085	interspecific
JN309660 Clubiona moesta	{Gp 2}	KM835789 Clubiona pygmaea	{Gp 8}	0.127085	interspecific
JN309660 Clubiona moesta	{Gp 2}	KM839234 Clubiona pygmaea	{Gp 8}	0.127085	interspecific
KY270245 Clubiona diversa	{Gp 3}	MW731639 Clubiona cheni	{Gp 5}	0.128669	interspecific
KY270245 Clubiona diversa	{Gp 3}	MW731640 Clubiona cheni	{Gp 5}	0.128669	interspecific
JN309660 Clubiona moesta	{Gp 2}	MW731609 Clubiona menglun	{Gp 6}	0.128669	interspecific
KP647547 Clubiona quebecana	{Gp 9}	MZ631097 Clubiona trivialis	{Gp 11}	0.128669	interspecific
KP650771 Clubiona quebecana	{Gp 9}	MZ631097 Clubiona trivialis	{Gp 11}	0.128669	interspecific
KP652526 Clubiona quebecana	{Gp 9}	MZ631097 Clubiona trivialis	{Gp 11}	0.128669	interspecific
KP647547 Clubiona quebecana	{Gp 9}	MZ608416 Clubiona trivialis	{Gp 11}	0.128669	interspecific
KP650771 Clubiona quebecana	{Gp 9}	MZ608416 Clubiona trivialis	{Gp 11}	0.128669	interspecific
KP652526 Clubiona quebecana	{Gp 9}	MZ608416 Clubiona trivialis	{Gp 11}	0.128669	interspecific
KP652758 Clubiona quebecana	{Gp 9}	MZ608731 Clubiona trivialis	{Gp 11}	0.128702	interspecific
KP652758 Clubiona quebecana	{Gp 9}	MZ609493 Clubiona trivialis	{Gp 11}	0.128702	interspecific
KP652758 Clubiona quebecana	{Gp 9}	MZ609858 Clubiona trivialis	{Gp 11}	0.128702	interspecific
JN309772 Clubiona moesta	{Gp 2}	KY270245 Clubiona diversa	{Gp 3}	0.128843	interspecific
JN309660 Clubiona moesta	{Gp 2}	KY270245 Clubiona diversa	{Gp 3}	0.128843	interspecific
JN309772 Clubiona moesta	{Gp 2}	KY268743 Clubiona diversa	{Gp 3}	0.128904	interspecific
KY270245 Clubiona diversa	{Gp 3}	MW731587 Clubiona bicornis	{Gp 7}	0.129045	interspecific
KY268743 Clubiona diversa	{Gp 3}	MW731587 Clubiona bicornis	{Gp 7}	0.129126	interspecific
KY270035 Clubiona diversa	{Gp 3}	MW731587 Clubiona bicornis	{Gp 7}	0.129126	interspecific
KY268684 Clubiona diversa	{Gp 3}	KM832835 Clubiona pygmaea	{Gp 8}	0.129126	interspecific
KY268327 Clubiona diversa	{Gp 3}	KM832835 Clubiona pygmaea	{Gp 8}	0.129126	interspecific
KY268684 Clubiona diversa	{Gp 3}	KM824731 Clubiona pygmaea	{Gp 8}	0.129126	interspecific
KY268327 Clubiona diversa	{Gp 3}	KM824731 Clubiona pygmaea	{Gp 8}	0.129126	interspecific
KY268684 Clubiona diversa	{Gp 3}	KM826253 Clubiona pygmaea	{Gp 8}	0.129126	interspecific
KY268327 Clubiona diversa	{Gp 3}	KM826253 Clubiona pygmaea	{Gp 8}	0.129126	interspecific
KY268684 Clubiona diversa	{Gp 3}	KM835789 Clubiona pygmaea	{Gp 8}	0.129126	interspecific
KY268327 Clubiona diversa	{Gp 3}	KM835789 Clubiona pygmaea	{Gp 8}	0.129126	interspecific
KY268684 Clubiona diversa	{Gp 3}	KM839234 Clubiona pygmaea	{Gp 8}	0.129126	interspecific
KY268327 Clubiona diversa	{Gp 3}	KM839234 Clubiona pygmaea	{Gp 8}	0.129126	interspecific
JN309772 Clubiona moesta	{Gp 2}	KM832835 Clubiona pygmaea	{Gp 8}	0.129308	interspecific
JN309772 Clubiona moesta	{Gp 2}	KM824731 Clubiona pygmaea	{Gp 8}	0.129308	interspecific
JN309772 Clubiona moesta	{Gp 2}	KM826253 Clubiona pygmaea	{Gp 8}	0.129308	interspecific
JN309772 Clubiona moesta	{Gp 2}	KM835789 Clubiona pygmaea	{Gp 8}	0.129308	interspecific
JN309772 Clubiona moesta	{Gp 2}	KM839234 Clubiona pygmaea	{Gp 8}	0.129308	interspecific
MW731639 Clubiona cheni	{Gp 5}	KP647547 Clubiona quebecana	{Gp 9}	0.130821	interspecific
MW731640 Clubiona cheni	{Gp 5}	KP647547 Clubiona quebecana	{Gp 9}	0.130821	interspecific
MW731639 Clubiona cheni	{Gp 5}	KP650771 Clubiona quebecana	{Gp 9}	0.130821	interspecific
MW731640 Clubiona cheni	{Gp 5}	KP650771 Clubiona quebecana	{Gp 9}	0.130821	interspecific
MW731639 Clubiona cheni	{Gp 5}	KP652526 Clubiona quebecana	{Gp 9}	0.130821	interspecific
MW731640 Clubiona cheni	{Gp 5}	KP652526 Clubiona quebecana	{Gp 9}	0.130821	interspecific
KP647547 Clubiona quebecana	{Gp 9}	MZ608731 Clubiona trivialis	{Gp 11}	0.130821	interspecific
KP650771 Clubiona quebecana	{Gp 9}	MZ608731 Clubiona trivialis	{Gp 11}	0.130821	interspecific
KP652526 Clubiona quebecana	{Gp 9}	MZ608731 Clubiona trivialis	{Gp 11}	0.130821	interspecific
KP647547 Clubiona quebecana	{Gp 9}	MZ609493 Clubiona trivialis	{Gp 11}	0.130821	interspecific
KP650771 Clubiona quebecana	{Gp 9}	MZ609493 Clubiona trivialis	{Gp 11}	0.130821	interspecific
KP652526 Clubiona quebecana	{Gp 9}	MZ609493 Clubiona trivialis	{Gp 11}	0.130821	interspecific
KP647547 Clubiona quebecana	{Gp 9}	MZ609858 Clubiona trivialis	{Gp 11}	0.130821	interspecific
KP650771 Clubiona quebecana	{Gp 9}	MZ609858 Clubiona trivialis	{Gp 11}	0.130821	interspecific
KP652526 Clubiona quebecana	{Gp 9}	MZ609858 Clubiona trivialis	{Gp 11}	0.130821	interspecific
JN309772 Clubiona moesta	{Gp 2}	MW731609 Clubiona menglun	{Gp 6}	0.130852	interspecific
MW731609 Clubiona menglun	{Gp 6}	YHCLU0405	{Gp 12}	0.130852	interspecific
MW731609 Clubiona menglun	{Gp 6}	YHCLU0406	{Gp 12}	0.130852	interspecific
KP647387 Clubiona quebecana	{Gp 9}	MZ608731 Clubiona trivialis	{Gp 11}	0.13089	interspecific
KP647387 Clubiona quebecana	{Gp 9}	MZ609493 Clubiona trivialis	{Gp 11}	0.13089	interspecific
KP647387 Clubiona quebecana	{Gp 9}	MZ609858 Clubiona trivialis	{Gp 11}	0.13089	interspecific
KY268684 Clubiona diversa	{Gp 3}	YHCLU0405	{Gp 12}	0.13089	interspecific
KY268327 Clubiona diversa	{Gp 3}	YHCLU0405	{Gp 12}	0.13089	interspecific
KY268684 Clubiona diversa	{Gp 3}	YHCLU0406	{Gp 12}	0.13089	interspecific
KY268327 Clubiona diversa	{Gp 3}	YHCLU0406	{Gp 12}	0.13089	interspecific
KP652758 Clubiona quebecana	{Gp 9}	MZ631097 Clubiona trivialis	{Gp 11}	0.130936	interspecific
KP652758 Clubiona quebecana	{Gp 9}	MZ608416 Clubiona trivialis	{Gp 11}	0.130936	interspecific
KY270035 Clubiona diversa	{Gp 3}	MW731605 Clubiona subquebecanadrial	{Gp 4}	0.130987	interspecific
KP647547 Clubiona quebecana	{Gp 9}	KY268438 Clubiona subtilis	{Gp 10}	0.131046	interspecific
KP650771 Clubiona quebecana	{Gp 9}	KY268438 Clubiona subtilis	{Gp 10}	0.131046	interspecific
KP652526 Clubiona quebecana	{Gp 9}	KY268438 Clubiona subtilis	{Gp 10}	0.131046	interspecific
KP647547 Clubiona quebecana	{Gp 9}	KY269058 Clubiona subtilis	{Gp 10}	0.131046	interspecific
KP650771 Clubiona quebecana	{Gp 9}	KY269058 Clubiona subtilis	{Gp 10}	0.131046	interspecific
KP652526 Clubiona quebecana	{Gp 9}	KY269058 Clubiona subtilis	{Gp 10}	0.131046	interspecific
KP647547 Clubiona quebecana	{Gp 9}	KY269142 Clubiona subtilis	{Gp 10}	0.131046	interspecific
KP650771 Clubiona quebecana	{Gp 9}	KY269142 Clubiona subtilis	{Gp 10}	0.131046	interspecific
KP652526 Clubiona quebecana	{Gp 9}	KY269142 Clubiona subtilis	{Gp 10}	0.131046	interspecific
KP647547 Clubiona quebecana	{Gp 9}	KY269405 Clubiona subtilis	{Gp 10}	0.131046	interspecific
KP650771 Clubiona quebecana	{Gp 9}	KY269405 Clubiona subtilis	{Gp 10}	0.131046	interspecific
KP652526 Clubiona quebecana	{Gp 9}	KY269405 Clubiona subtilis	{Gp 10}	0.131046	interspecific
KP647547 Clubiona quebecana	{Gp 9}	KY269961 Clubiona subtilis	{Gp 10}	0.131046	interspecific
KP650771 Clubiona quebecana	{Gp 9}	KY269961 Clubiona subtilis	{Gp 10}	0.131046	interspecific
KP652526 Clubiona quebecana	{Gp 9}	KY269961 Clubiona subtilis	{Gp 10}	0.131046	interspecific
MW731608 Clubiona bicornis	{Gp 7}	KM832835 Clubiona pygmaea	{Gp 8}	0.131263	interspecific
MW731608 Clubiona bicornis	{Gp 7}	KM824731 Clubiona pygmaea	{Gp 8}	0.131263	interspecific
MW731608 Clubiona bicornis	{Gp 7}	KM826253 Clubiona pygmaea	{Gp 8}	0.131263	interspecific
MW731608 Clubiona bicornis	{Gp 7}	KM835789 Clubiona pygmaea	{Gp 8}	0.131263	interspecific
MW731608 Clubiona bicornis	{Gp 7}	KM839234 Clubiona pygmaea	{Gp 8}	0.131263	interspecific
KY268743 Clubiona diversa	{Gp 3}	KM832835 Clubiona pygmaea	{Gp 8}	0.131348	interspecific
KY268743 Clubiona diversa	{Gp 3}	KM824731 Clubiona pygmaea	{Gp 8}	0.131348	interspecific
KY268743 Clubiona diversa	{Gp 3}	KM826253 Clubiona pygmaea	{Gp 8}	0.131348	interspecific
KY268743 Clubiona diversa	{Gp 3}	KM835789 Clubiona pygmaea	{Gp 8}	0.131348	interspecific
KY268743 Clubiona diversa	{Gp 3}	KM839234 Clubiona pygmaea	{Gp 8}	0.131348	interspecific
MW731609 Clubiona menglun	{Gp 6}	KY268438 Clubiona subtilis	{Gp 10}	0.132958	interspecific
MW731609 Clubiona menglun	{Gp 6}	KY269058 Clubiona subtilis	{Gp 10}	0.132958	interspecific
MW731609 Clubiona menglun	{Gp 6}	KY269142 Clubiona subtilis	{Gp 10}	0.132958	interspecific
MW731609 Clubiona menglun	{Gp 6}	KY269405 Clubiona subtilis	{Gp 10}	0.132958	interspecific
MW731609 Clubiona menglun	{Gp 6}	KY269961 Clubiona subtilis	{Gp 10}	0.132958	interspecific
MW731605 Clubiona subquebecanadrial	{Gp 4}	MZ608731 Clubiona trivialis	{Gp 11}	0.132958	interspecific
MW731605 Clubiona subquebecanadrial	{Gp 4}	MZ609493 Clubiona trivialis	{Gp 11}	0.132958	interspecific
MW731605 Clubiona subquebecanadrial	{Gp 4}	MZ609858 Clubiona trivialis	{Gp 11}	0.132958	interspecific
JN309772 Clubiona moesta	{Gp 2}	MW731605 Clubiona subquebecanadrial	{Gp 4}	0.133088	interspecific
KY268684 Clubiona diversa	{Gp 3}	YHCLU0403	{Gp 12}	0.133088	interspecific
KY268327 Clubiona diversa	{Gp 3}	YHCLU0403	{Gp 12}	0.133088	interspecific
KY268743 Clubiona diversa	{Gp 3}	YHCLU0405	{Gp 12}	0.133088	interspecific
KY270035 Clubiona diversa	{Gp 3}	YHCLU0405	{Gp 12}	0.133088	interspecific
KY268743 Clubiona diversa	{Gp 3}	YHCLU0406	{Gp 12}	0.133088	interspecific
KY270035 Clubiona diversa	{Gp 3}	YHCLU0406	{Gp 12}	0.133088	interspecific
KP647387 Clubiona quebecana	{Gp 9}	MZ631097 Clubiona trivialis	{Gp 11}	0.133138	interspecific
KP647387 Clubiona quebecana	{Gp 9}	MZ608416 Clubiona trivialis	{Gp 11}	0.133138	interspecific
KY270245 Clubiona diversa	{Gp 3}	YHCLU0405	{Gp 12}	0.133138	interspecific
KY270245 Clubiona diversa	{Gp 3}	YHCLU0406	{Gp 12}	0.133138	interspecific
KY268684 Clubiona diversa	{Gp 3}	MW731605 Clubiona subquebecanadrial	{Gp 4}	0.133195	interspecific
KY268327 Clubiona diversa	{Gp 3}	MW731605 Clubiona subquebecanadrial	{Gp 4}	0.133195	interspecific
KM832835 Clubiona pygmaea	{Gp 8}	KY268438 Clubiona subtilis	{Gp 10}	0.133329	interspecific
KM824731 Clubiona pygmaea	{Gp 8}	KY268438 Clubiona subtilis	{Gp 10}	0.133329	interspecific
KM826253 Clubiona pygmaea	{Gp 8}	KY268438 Clubiona subtilis	{Gp 10}	0.133329	interspecific
KM835789 Clubiona pygmaea	{Gp 8}	KY268438 Clubiona subtilis	{Gp 10}	0.133329	interspecific
KM839234 Clubiona pygmaea	{Gp 8}	KY268438 Clubiona subtilis	{Gp 10}	0.133329	interspecific
KM832835 Clubiona pygmaea	{Gp 8}	KY269058 Clubiona subtilis	{Gp 10}	0.133329	interspecific
KM824731 Clubiona pygmaea	{Gp 8}	KY269058 Clubiona subtilis	{Gp 10}	0.133329	interspecific
KM826253 Clubiona pygmaea	{Gp 8}	KY269058 Clubiona subtilis	{Gp 10}	0.133329	interspecific
KM835789 Clubiona pygmaea	{Gp 8}	KY269058 Clubiona subtilis	{Gp 10}	0.133329	interspecific
KM839234 Clubiona pygmaea	{Gp 8}	KY269058 Clubiona subtilis	{Gp 10}	0.133329	interspecific
KM832835 Clubiona pygmaea	{Gp 8}	KY269142 Clubiona subtilis	{Gp 10}	0.133329	interspecific
KM824731 Clubiona pygmaea	{Gp 8}	KY269142 Clubiona subtilis	{Gp 10}	0.133329	interspecific
KM826253 Clubiona pygmaea	{Gp 8}	KY269142 Clubiona subtilis	{Gp 10}	0.133329	interspecific
KM835789 Clubiona pygmaea	{Gp 8}	KY269142 Clubiona subtilis	{Gp 10}	0.133329	interspecific
KM839234 Clubiona pygmaea	{Gp 8}	KY269142 Clubiona subtilis	{Gp 10}	0.133329	interspecific
KM832835 Clubiona pygmaea	{Gp 8}	KY269405 Clubiona subtilis	{Gp 10}	0.133329	interspecific
KM824731 Clubiona pygmaea	{Gp 8}	KY269405 Clubiona subtilis	{Gp 10}	0.133329	interspecific
KM826253 Clubiona pygmaea	{Gp 8}	KY269405 Clubiona subtilis	{Gp 10}	0.133329	interspecific
KM835789 Clubiona pygmaea	{Gp 8}	KY269405 Clubiona subtilis	{Gp 10}	0.133329	interspecific
KM839234 Clubiona pygmaea	{Gp 8}	KY269405 Clubiona subtilis	{Gp 10}	0.133329	interspecific
KM832835 Clubiona pygmaea	{Gp 8}	KY269961 Clubiona subtilis	{Gp 10}	0.133329	interspecific
KM824731 Clubiona pygmaea	{Gp 8}	KY269961 Clubiona subtilis	{Gp 10}	0.133329	interspecific
KM826253 Clubiona pygmaea	{Gp 8}	KY269961 Clubiona subtilis	{Gp 10}	0.133329	interspecific
KM835789 Clubiona pygmaea	{Gp 8}	KY269961 Clubiona subtilis	{Gp 10}	0.133329	interspecific
KM839234 Clubiona pygmaea	{Gp 8}	KY269961 Clubiona subtilis	{Gp 10}	0.133329	interspecific
KP649071 Clubiona moesta	{Gp 2}	YHCLU0405	{Gp 12}	0.133329	interspecific
KP649071 Clubiona moesta	{Gp 2}	YHCLU0406	{Gp 12}	0.133329	interspecific
MW731605 Clubiona subquebecanadrial	{Gp 4}	KY268438 Clubiona subtilis	{Gp 10}	0.133406	interspecific
MW731605 Clubiona subquebecanadrial	{Gp 4}	KY269058 Clubiona subtilis	{Gp 10}	0.133406	interspecific
MW731605 Clubiona subquebecanadrial	{Gp 4}	KY269142 Clubiona subtilis	{Gp 10}	0.133406	interspecific
MW731605 Clubiona subquebecanadrial	{Gp 4}	KY269405 Clubiona subtilis	{Gp 10}	0.133406	interspecific
MW731605 Clubiona subquebecanadrial	{Gp 4}	KY269961 Clubiona subtilis	{Gp 10}	0.133406	interspecific
MW731587 Clubiona bicornis	{Gp 7}	KM832835 Clubiona pygmaea	{Gp 8}	0.13349	interspecific
MW731587 Clubiona bicornis	{Gp 7}	KM824731 Clubiona pygmaea	{Gp 8}	0.13349	interspecific
MW731587 Clubiona bicornis	{Gp 7}	KM826253 Clubiona pygmaea	{Gp 8}	0.13349	interspecific
MW731587 Clubiona bicornis	{Gp 7}	KM835789 Clubiona pygmaea	{Gp 8}	0.13349	interspecific
MW731587 Clubiona bicornis	{Gp 7}	KM839234 Clubiona pygmaea	{Gp 8}	0.13349	interspecific
MW731605 Clubiona subquebecanadrial	{Gp 4}	MZ631097 Clubiona trivialis	{Gp 11}	0.135173	interspecific
MW731605 Clubiona subquebecanadrial	{Gp 4}	MZ608416 Clubiona trivialis	{Gp 11}	0.135173	interspecific
MW731609 Clubiona menglun	{Gp 6}	YHCLU0404	{Gp 12}	0.135173	interspecific
KY268684 Clubiona diversa	{Gp 3}	YHCLU0404	{Gp 12}	0.135207	interspecific
KY268327 Clubiona diversa	{Gp 3}	YHCLU0404	{Gp 12}	0.135207	interspecific
MW731609 Clubiona menglun	{Gp 6}	YHCLU0403	{Gp 12}	0.135248	interspecific
KY268743 Clubiona diversa	{Gp 3}	YHCLU0403	{Gp 12}	0.135296	interspecific
KY270035 Clubiona diversa	{Gp 3}	YHCLU0403	{Gp 12}	0.135296	interspecific
MW731587 Clubiona bicornis	{Gp 7}	KP652758 Clubiona quebecana	{Gp 9}	0.135351	interspecific
MW731608 Clubiona bicornis	{Gp 7}	KP652758 Clubiona quebecana	{Gp 9}	0.135351	interspecific
KY270245 Clubiona diversa	{Gp 3}	YHCLU0403	{Gp 12}	0.135351	interspecific
KY268743 Clubiona diversa	{Gp 3}	MW731605 Clubiona subquebecanadrial	{Gp 4}	0.135412	interspecific
KY270035 Clubiona diversa	{Gp 3}	KY268438 Clubiona subtilis	{Gp 10}	0.135481	interspecific
KY270035 Clubiona diversa	{Gp 3}	KY269058 Clubiona subtilis	{Gp 10}	0.135481	interspecific
KY270035 Clubiona diversa	{Gp 3}	KY269142 Clubiona subtilis	{Gp 10}	0.135481	interspecific
KY270035 Clubiona diversa	{Gp 3}	KY269405 Clubiona subtilis	{Gp 10}	0.135481	interspecific
KY270035 Clubiona diversa	{Gp 3}	KY269961 Clubiona subtilis	{Gp 10}	0.135481	interspecific
JN309772 Clubiona moesta	{Gp 2}	YHCLU0403	{Gp 12}	0.135556	interspecific
KP649071 Clubiona moesta	{Gp 2}	YHCLU0403	{Gp 12}	0.135556	interspecific
KP649312 Clubiona moesta	{Gp 2}	YHCLU0405	{Gp 12}	0.135556	interspecific
KP655215 Clubiona moesta	{Gp 2}	YHCLU0405	{Gp 12}	0.135556	interspecific
KP649312 Clubiona moesta	{Gp 2}	YHCLU0406	{Gp 12}	0.135556	interspecific
KP655215 Clubiona moesta	{Gp 2}	YHCLU0406	{Gp 12}	0.135556	interspecific
MW731606 Clubiona subasrevida	{Gp 1}	KP647547 Clubiona quebecana	{Gp 9}	0.137376	interspecific
MW731607 Clubiona subasrevida	{Gp 1}	KP647547 Clubiona quebecana	{Gp 9}	0.137376	interspecific
MW731606 Clubiona subasrevida	{Gp 1}	KP650771 Clubiona quebecana	{Gp 9}	0.137376	interspecific
MW731607 Clubiona subasrevida	{Gp 1}	KP650771 Clubiona quebecana	{Gp 9}	0.137376	interspecific
MW731606 Clubiona subasrevida	{Gp 1}	KP652526 Clubiona quebecana	{Gp 9}	0.137376	interspecific
MW731607 Clubiona subasrevida	{Gp 1}	KP652526 Clubiona quebecana	{Gp 9}	0.137376	interspecific
KY268743 Clubiona diversa	{Gp 3}	YHCLU0404	{Gp 12}	0.137414	interspecific
KY270035 Clubiona diversa	{Gp 3}	YHCLU0404	{Gp 12}	0.137414	interspecific
KY270245 Clubiona diversa	{Gp 3}	YHCLU0404	{Gp 12}	0.13746	interspecific
KY270245 Clubiona diversa	{Gp 3}	MW731605 Clubiona subquebecanadrial	{Gp 4}	0.137573	interspecific
MW731608 Clubiona bicornis	{Gp 7}	KP647547 Clubiona quebecana	{Gp 9}	0.137573	interspecific
MW731608 Clubiona bicornis	{Gp 7}	KP650771 Clubiona quebecana	{Gp 9}	0.137573	interspecific
MW731608 Clubiona bicornis	{Gp 7}	KP652526 Clubiona quebecana	{Gp 9}	0.137573	interspecific
KY268684 Clubiona diversa	{Gp 3}	KY268438 Clubiona subtilis	{Gp 10}	0.137713	interspecific
KY268327 Clubiona diversa	{Gp 3}	KY268438 Clubiona subtilis	{Gp 10}	0.137713	interspecific
KY268684 Clubiona diversa	{Gp 3}	KY269058 Clubiona subtilis	{Gp 10}	0.137713	interspecific
KY268327 Clubiona diversa	{Gp 3}	KY269058 Clubiona subtilis	{Gp 10}	0.137713	interspecific
KY268684 Clubiona diversa	{Gp 3}	KY269142 Clubiona subtilis	{Gp 10}	0.137713	interspecific
KY268327 Clubiona diversa	{Gp 3}	KY269142 Clubiona subtilis	{Gp 10}	0.137713	interspecific
KY268684 Clubiona diversa	{Gp 3}	KY269405 Clubiona subtilis	{Gp 10}	0.137713	interspecific
KY268327 Clubiona diversa	{Gp 3}	KY269405 Clubiona subtilis	{Gp 10}	0.137713	interspecific
KY268684 Clubiona diversa	{Gp 3}	KY269961 Clubiona subtilis	{Gp 10}	0.137713	interspecific
KY268327 Clubiona diversa	{Gp 3}	KY269961 Clubiona subtilis	{Gp 10}	0.137713	interspecific
KP649312 Clubiona moesta	{Gp 2}	YHCLU0403	{Gp 12}	0.137793	interspecific
KP655215 Clubiona moesta	{Gp 2}	YHCLU0403	{Gp 12}	0.137793	interspecific
JN309772 Clubiona moesta	{Gp 2}	YHCLU0405	{Gp 12}	0.137793	interspecific
JN309660 Clubiona moesta	{Gp 2}	YHCLU0405	{Gp 12}	0.137793	interspecific
JN309772 Clubiona moesta	{Gp 2}	YHCLU0406	{Gp 12}	0.137793	interspecific
JN309660 Clubiona moesta	{Gp 2}	YHCLU0406	{Gp 12}	0.137793	interspecific
KP649071 Clubiona moesta	{Gp 2}	MW731639 Clubiona cheni	{Gp 5}	0.139499	interspecific
KP649071 Clubiona moesta	{Gp 2}	MW731640 Clubiona cheni	{Gp 5}	0.139499	interspecific
MW731639 Clubiona cheni	{Gp 5}	YHCLU0404	{Gp 12}	0.139499	interspecific
MW731640 Clubiona cheni	{Gp 5}	YHCLU0404	{Gp 12}	0.139499	interspecific
JN309772 Clubiona moesta	{Gp 2}	MW731639 Clubiona cheni	{Gp 5}	0.139551	interspecific
JN309772 Clubiona moesta	{Gp 2}	MW731640 Clubiona cheni	{Gp 5}	0.139551	interspecific
MW731606 Clubiona subasrevida	{Gp 1}	KP652758 Clubiona quebecana	{Gp 9}	0.139588	interspecific
MW731607 Clubiona subasrevida	{Gp 1}	KP652758 Clubiona quebecana	{Gp 9}	0.139588	interspecific
MW731587 Clubiona bicornis	{Gp 7}	KP647387 Clubiona quebecana	{Gp 9}	0.139805	interspecific
MW731608 Clubiona bicornis	{Gp 7}	KP647387 Clubiona quebecana	{Gp 9}	0.139805	interspecific
JN309772 Clubiona moesta	{Gp 2}	YHCLU0404	{Gp 12}	0.139877	interspecific
KP649071 Clubiona moesta	{Gp 2}	YHCLU0404	{Gp 12}	0.139877	interspecific
KY268743 Clubiona diversa	{Gp 3}	KY268438 Clubiona subtilis	{Gp 10}	0.139955	interspecific
KY268743 Clubiona diversa	{Gp 3}	KY269058 Clubiona subtilis	{Gp 10}	0.139955	interspecific
KY268743 Clubiona diversa	{Gp 3}	KY269142 Clubiona subtilis	{Gp 10}	0.139955	interspecific
KY268743 Clubiona diversa	{Gp 3}	KY269405 Clubiona subtilis	{Gp 10}	0.139955	interspecific
KY268743 Clubiona diversa	{Gp 3}	KY269961 Clubiona subtilis	{Gp 10}	0.139955	interspecific
JN309660 Clubiona moesta	{Gp 2}	YHCLU0403	{Gp 12}	0.14004	interspecific
MW731639 Clubiona cheni	{Gp 5}	MZ608731 Clubiona trivialis	{Gp 11}	0.141673	interspecific
MW731640 Clubiona cheni	{Gp 5}	MZ608731 Clubiona trivialis	{Gp 11}	0.141673	interspecific
MW731639 Clubiona cheni	{Gp 5}	MZ609493 Clubiona trivialis	{Gp 11}	0.141673	interspecific
MW731640 Clubiona cheni	{Gp 5}	MZ609493 Clubiona trivialis	{Gp 11}	0.141673	interspecific
MW731639 Clubiona cheni	{Gp 5}	MZ609858 Clubiona trivialis	{Gp 11}	0.141673	interspecific
MW731640 Clubiona cheni	{Gp 5}	MZ609858 Clubiona trivialis	{Gp 11}	0.141673	interspecific
KP649312 Clubiona moesta	{Gp 2}	MW731639 Clubiona cheni	{Gp 5}	0.141706	interspecific
KP655215 Clubiona moesta	{Gp 2}	MW731639 Clubiona cheni	{Gp 5}	0.141706	interspecific
MW731605 Clubiona subquebecanadrial	{Gp 4}	MW731639 Clubiona cheni	{Gp 5}	0.141706	interspecific
KP649312 Clubiona moesta	{Gp 2}	MW731640 Clubiona cheni	{Gp 5}	0.141706	interspecific
KP655215 Clubiona moesta	{Gp 2}	MW731640 Clubiona cheni	{Gp 5}	0.141706	interspecific
MW731605 Clubiona subquebecanadrial	{Gp 4}	MW731640 Clubiona cheni	{Gp 5}	0.141706	interspecific
MW731606 Clubiona subasrevida	{Gp 1}	MW731609 Clubiona menglun	{Gp 6}	0.141706	interspecific
MW731607 Clubiona subasrevida	{Gp 1}	MW731609 Clubiona menglun	{Gp 6}	0.141706	interspecific
MW731605 Clubiona subquebecanadrial	{Gp 4}	MW731608 Clubiona bicornis	{Gp 7}	0.141734	interspecific
MW731605 Clubiona subquebecanadrial	{Gp 4}	KP652758 Clubiona quebecana	{Gp 9}	0.141769	interspecific
MW731606 Clubiona subasrevida	{Gp 1}	KP647387 Clubiona quebecana	{Gp 9}	0.14181	interspecific
MW731607 Clubiona subasrevida	{Gp 1}	KP647387 Clubiona quebecana	{Gp 9}	0.14181	interspecific
KP649071 Clubiona moesta	{Gp 2}	MW731608 Clubiona bicornis	{Gp 7}	0.141915	interspecific
MW731605 Clubiona subquebecanadrial	{Gp 4}	YHCLU0405	{Gp 12}	0.141977	interspecific
MW731605 Clubiona subquebecanadrial	{Gp 4}	YHCLU0406	{Gp 12}	0.141977	interspecific
MW731587 Clubiona bicornis	{Gp 7}	KP647547 Clubiona quebecana	{Gp 9}	0.142047	interspecific
MW731587 Clubiona bicornis	{Gp 7}	KP650771 Clubiona quebecana	{Gp 9}	0.142047	interspecific
MW731587 Clubiona bicornis	{Gp 7}	KP652526 Clubiona quebecana	{Gp 9}	0.142047	interspecific
KY270245 Clubiona diversa	{Gp 3}	KY268438 Clubiona subtilis	{Gp 10}	0.142124	interspecific
KY270245 Clubiona diversa	{Gp 3}	KY269058 Clubiona subtilis	{Gp 10}	0.142124	interspecific
KY270245 Clubiona diversa	{Gp 3}	KY269142 Clubiona subtilis	{Gp 10}	0.142124	interspecific
KY270245 Clubiona diversa	{Gp 3}	KY269405 Clubiona subtilis	{Gp 10}	0.142124	interspecific
KY270245 Clubiona diversa	{Gp 3}	KY269961 Clubiona subtilis	{Gp 10}	0.142124	interspecific
KP649312 Clubiona moesta	{Gp 2}	YHCLU0404	{Gp 12}	0.142124	interspecific
KP655215 Clubiona moesta	{Gp 2}	YHCLU0404	{Gp 12}	0.142124	interspecific
MW731606 Clubiona subasrevida	{Gp 1}	YHCLU0404	{Gp 12}	0.142207	interspecific
MW731607 Clubiona subasrevida	{Gp 1}	YHCLU0404	{Gp 12}	0.142207	interspecific
MW731606 Clubiona subasrevida	{Gp 1}	MW731605 Clubiona subquebecanadrial	{Gp 4}	0.143898	interspecific
MW731607 Clubiona subasrevida	{Gp 1}	MW731605 Clubiona subquebecanadrial	{Gp 4}	0.143898	interspecific
JN309660 Clubiona moesta	{Gp 2}	MW731639 Clubiona cheni	{Gp 5}	0.143924	interspecific
JN309660 Clubiona moesta	{Gp 2}	MW731640 Clubiona cheni	{Gp 5}	0.143924	interspecific
MW731639 Clubiona cheni	{Gp 5}	YHCLU0405	{Gp 12}	0.143924	interspecific
MW731640 Clubiona cheni	{Gp 5}	YHCLU0405	{Gp 12}	0.143924	interspecific
MW731639 Clubiona cheni	{Gp 5}	YHCLU0406	{Gp 12}	0.143924	interspecific
MW731640 Clubiona cheni	{Gp 5}	YHCLU0406	{Gp 12}	0.143924	interspecific
MW731606 Clubiona subasrevida	{Gp 1}	KP649071 Clubiona moesta	{Gp 2}	0.143956	interspecific
MW731607 Clubiona subasrevida	{Gp 1}	KP649071 Clubiona moesta	{Gp 2}	0.143956	interspecific
MW731605 Clubiona subquebecanadrial	{Gp 4}	MW731587 Clubiona bicornis	{Gp 7}	0.143956	interspecific
MW731605 Clubiona subquebecanadrial	{Gp 4}	KP647387 Clubiona quebecana	{Gp 9}	0.143996	interspecific
JN309772 Clubiona moesta	{Gp 2}	MW731608 Clubiona bicornis	{Gp 7}	0.144042	interspecific
KY270035 Clubiona diversa	{Gp 3}	KP647387 Clubiona quebecana	{Gp 9}	0.144096	interspecific
KY270035 Clubiona diversa	{Gp 3}	KP652758 Clubiona quebecana	{Gp 9}	0.144096	interspecific
KP649071 Clubiona moesta	{Gp 2}	MW731587 Clubiona bicornis	{Gp 7}	0.144157	interspecific
KP649312 Clubiona moesta	{Gp 2}	MW731608 Clubiona bicornis	{Gp 7}	0.144157	interspecific
KP655215 Clubiona moesta	{Gp 2}	MW731608 Clubiona bicornis	{Gp 7}	0.144157	interspecific
JN309660 Clubiona moesta	{Gp 2}	YHCLU0404	{Gp 12}	0.144381	interspecific
MW731606 Clubiona subasrevida	{Gp 1}	YHCLU0405	{Gp 12}	0.14447	interspecific
MW731607 Clubiona subasrevida	{Gp 1}	YHCLU0405	{Gp 12}	0.14447	interspecific
MW731606 Clubiona subasrevida	{Gp 1}	YHCLU0406	{Gp 12}	0.14447	interspecific
MW731607 Clubiona subasrevida	{Gp 1}	YHCLU0406	{Gp 12}	0.14447	interspecific
MW731605 Clubiona subquebecanadrial	{Gp 4}	KP647547 Clubiona quebecana	{Gp 9}	0.146151	interspecific
MW731605 Clubiona subquebecanadrial	{Gp 4}	KP650771 Clubiona quebecana	{Gp 9}	0.146151	interspecific
MW731605 Clubiona subquebecanadrial	{Gp 4}	KP652526 Clubiona quebecana	{Gp 9}	0.146151	interspecific
MW731639 Clubiona cheni	{Gp 5}	YHCLU0403	{Gp 12}	0.146151	interspecific
MW731640 Clubiona cheni	{Gp 5}	YHCLU0403	{Gp 12}	0.146151	interspecific
MW731606 Clubiona subasrevida	{Gp 1}	KP649312 Clubiona moesta	{Gp 2}	0.146188	interspecific
MW731607 Clubiona subasrevida	{Gp 1}	KP649312 Clubiona moesta	{Gp 2}	0.146188	interspecific
MW731606 Clubiona subasrevida	{Gp 1}	KP655215 Clubiona moesta	{Gp 2}	0.146188	interspecific
MW731607 Clubiona subasrevida	{Gp 1}	KP655215 Clubiona moesta	{Gp 2}	0.146188	interspecific
JN309772 Clubiona moesta	{Gp 2}	MW731587 Clubiona bicornis	{Gp 7}	0.146284	interspecific
KY270245 Clubiona diversa	{Gp 3}	KP647387 Clubiona quebecana	{Gp 9}	0.146284	interspecific
KY270245 Clubiona diversa	{Gp 3}	KP652758 Clubiona quebecana	{Gp 9}	0.146284	interspecific
KY268684 Clubiona diversa	{Gp 3}	KP647387 Clubiona quebecana	{Gp 9}	0.146343	interspecific
KY268327 Clubiona diversa	{Gp 3}	KP647387 Clubiona quebecana	{Gp 9}	0.146343	interspecific
KY268684 Clubiona diversa	{Gp 3}	KP652758 Clubiona quebecana	{Gp 9}	0.146343	interspecific
KY268327 Clubiona diversa	{Gp 3}	KP652758 Clubiona quebecana	{Gp 9}	0.146343	interspecific
KP649312 Clubiona moesta	{Gp 2}	MW731587 Clubiona bicornis	{Gp 7}	0.146409	interspecific
KP655215 Clubiona moesta	{Gp 2}	MW731587 Clubiona bicornis	{Gp 7}	0.146409	interspecific
JN309660 Clubiona moesta	{Gp 2}	MW731608 Clubiona bicornis	{Gp 7}	0.146409	interspecific
MW731605 Clubiona subquebecanadrial	{Gp 4}	YHCLU0403	{Gp 12}	0.146482	interspecific
MW731608 Clubiona bicornis	{Gp 7}	MZ608731 Clubiona trivialis	{Gp 11}	0.148284	interspecific
MW731608 Clubiona bicornis	{Gp 7}	MZ609493 Clubiona trivialis	{Gp 11}	0.148284	interspecific
MW731608 Clubiona bicornis	{Gp 7}	MZ609858 Clubiona trivialis	{Gp 11}	0.148284	interspecific
MW731639 Clubiona cheni	{Gp 5}	MZ631097 Clubiona trivialis	{Gp 11}	0.148304	interspecific
MW731640 Clubiona cheni	{Gp 5}	MZ631097 Clubiona trivialis	{Gp 11}	0.148304	interspecific
MW731639 Clubiona cheni	{Gp 5}	MZ608416 Clubiona trivialis	{Gp 11}	0.148304	interspecific
MW731640 Clubiona cheni	{Gp 5}	MZ608416 Clubiona trivialis	{Gp 11}	0.148304	interspecific
MW731606 Clubiona subasrevida	{Gp 1}	JN309660 Clubiona moesta	{Gp 2}	0.14843	interspecific
MW731607 Clubiona subasrevida	{Gp 1}	JN309660 Clubiona moesta	{Gp 2}	0.14843	interspecific
MW731606 Clubiona subasrevida	{Gp 1}	MW731639 Clubiona cheni	{Gp 5}	0.14843	interspecific
MW731607 Clubiona subasrevida	{Gp 1}	MW731639 Clubiona cheni	{Gp 5}	0.14843	interspecific
MW731606 Clubiona subasrevida	{Gp 1}	MW731640 Clubiona cheni	{Gp 5}	0.14843	interspecific
MW731607 Clubiona subasrevida	{Gp 1}	MW731640 Clubiona cheni	{Gp 5}	0.14843	interspecific
KY270035 Clubiona diversa	{Gp 3}	KP647547 Clubiona quebecana	{Gp 9}	0.148601	interspecific
KY270035 Clubiona diversa	{Gp 3}	KP650771 Clubiona quebecana	{Gp 9}	0.148601	interspecific
KY270035 Clubiona diversa	{Gp 3}	KP652526 Clubiona quebecana	{Gp 9}	0.148601	interspecific
KY268743 Clubiona diversa	{Gp 3}	KP647387 Clubiona quebecana	{Gp 9}	0.148601	interspecific
KY268743 Clubiona diversa	{Gp 3}	KP652758 Clubiona quebecana	{Gp 9}	0.148601	interspecific
MW731605 Clubiona subquebecanadrial	{Gp 4}	YHCLU0404	{Gp 12}	0.148601	interspecific
JN309660 Clubiona moesta	{Gp 2}	MW731587 Clubiona bicornis	{Gp 7}	0.148672	interspecific
MW731606 Clubiona subasrevida	{Gp 1}	MW731608 Clubiona bicornis	{Gp 7}	0.14875	interspecific
MW731607 Clubiona subasrevida	{Gp 1}	MW731608 Clubiona bicornis	{Gp 7}	0.14875	interspecific
MW731606 Clubiona subasrevida	{Gp 1}	YHCLU0403	{Gp 12}	0.149026	interspecific
MW731607 Clubiona subasrevida	{Gp 1}	YHCLU0403	{Gp 12}	0.149026	interspecific
MW731587 Clubiona bicornis	{Gp 7}	MZ608731 Clubiona trivialis	{Gp 11}	0.150507	interspecific
MW731587 Clubiona bicornis	{Gp 7}	MZ609493 Clubiona trivialis	{Gp 11}	0.150507	interspecific
MW731587 Clubiona bicornis	{Gp 7}	MZ609858 Clubiona trivialis	{Gp 11}	0.150507	interspecific
MW731608 Clubiona bicornis	{Gp 7}	MZ631097 Clubiona trivialis	{Gp 11}	0.150518	interspecific
MW731608 Clubiona bicornis	{Gp 7}	MZ608416 Clubiona trivialis	{Gp 11}	0.150518	interspecific
KY270245 Clubiona diversa	{Gp 3}	KP647547 Clubiona quebecana	{Gp 9}	0.150799	interspecific
KY270245 Clubiona diversa	{Gp 3}	KP650771 Clubiona quebecana	{Gp 9}	0.150799	interspecific
KY270245 Clubiona diversa	{Gp 3}	KP652526 Clubiona quebecana	{Gp 9}	0.150799	interspecific
MW731606 Clubiona subasrevida	{Gp 1}	KM832835 Clubiona pygmaea	{Gp 8}	0.150868	interspecific
MW731607 Clubiona subasrevida	{Gp 1}	KM832835 Clubiona pygmaea	{Gp 8}	0.150868	interspecific
MW731606 Clubiona subasrevida	{Gp 1}	KM824731 Clubiona pygmaea	{Gp 8}	0.150868	interspecific
MW731607 Clubiona subasrevida	{Gp 1}	KM824731 Clubiona pygmaea	{Gp 8}	0.150868	interspecific
MW731606 Clubiona subasrevida	{Gp 1}	KM826253 Clubiona pygmaea	{Gp 8}	0.150868	interspecific
MW731607 Clubiona subasrevida	{Gp 1}	KM826253 Clubiona pygmaea	{Gp 8}	0.150868	interspecific
MW731606 Clubiona subasrevida	{Gp 1}	KM835789 Clubiona pygmaea	{Gp 8}	0.150868	interspecific
MW731607 Clubiona subasrevida	{Gp 1}	KM835789 Clubiona pygmaea	{Gp 8}	0.150868	interspecific
MW731606 Clubiona subasrevida	{Gp 1}	KM839234 Clubiona pygmaea	{Gp 8}	0.150868	interspecific
MW731607 Clubiona subasrevida	{Gp 1}	KM839234 Clubiona pygmaea	{Gp 8}	0.150868	interspecific
KY268684 Clubiona diversa	{Gp 3}	KP647547 Clubiona quebecana	{Gp 9}	0.150868	interspecific
KY268327 Clubiona diversa	{Gp 3}	KP647547 Clubiona quebecana	{Gp 9}	0.150868	interspecific
KY268684 Clubiona diversa	{Gp 3}	KP650771 Clubiona quebecana	{Gp 9}	0.150868	interspecific
KY268327 Clubiona diversa	{Gp 3}	KP650771 Clubiona quebecana	{Gp 9}	0.150868	interspecific
KY268684 Clubiona diversa	{Gp 3}	KP652526 Clubiona quebecana	{Gp 9}	0.150868	interspecific
KY268327 Clubiona diversa	{Gp 3}	KP652526 Clubiona quebecana	{Gp 9}	0.150868	interspecific
MW731606 Clubiona subasrevida	{Gp 1}	MW731587 Clubiona bicornis	{Gp 7}	0.151027	interspecific
MW731607 Clubiona subasrevida	{Gp 1}	MW731587 Clubiona bicornis	{Gp 7}	0.151027	interspecific
MW731587 Clubiona bicornis	{Gp 7}	MZ631097 Clubiona trivialis	{Gp 11}	0.152755	interspecific
MW731587 Clubiona bicornis	{Gp 7}	MZ608416 Clubiona trivialis	{Gp 11}	0.152755	interspecific
MW731639 Clubiona cheni	{Gp 5}	KY268438 Clubiona subtilis	{Gp 10}	0.153072	interspecific
MW731640 Clubiona cheni	{Gp 5}	KY268438 Clubiona subtilis	{Gp 10}	0.153072	interspecific
MW731639 Clubiona cheni	{Gp 5}	KY269058 Clubiona subtilis	{Gp 10}	0.153072	interspecific
MW731640 Clubiona cheni	{Gp 5}	KY269058 Clubiona subtilis	{Gp 10}	0.153072	interspecific
MW731639 Clubiona cheni	{Gp 5}	KY269142 Clubiona subtilis	{Gp 10}	0.153072	interspecific
MW731640 Clubiona cheni	{Gp 5}	KY269142 Clubiona subtilis	{Gp 10}	0.153072	interspecific
MW731639 Clubiona cheni	{Gp 5}	KY269405 Clubiona subtilis	{Gp 10}	0.153072	interspecific
MW731640 Clubiona cheni	{Gp 5}	KY269405 Clubiona subtilis	{Gp 10}	0.153072	interspecific
MW731639 Clubiona cheni	{Gp 5}	KY269961 Clubiona subtilis	{Gp 10}	0.153072	interspecific
MW731640 Clubiona cheni	{Gp 5}	KY269961 Clubiona subtilis	{Gp 10}	0.153072	interspecific
KY268743 Clubiona diversa	{Gp 3}	KP647547 Clubiona quebecana	{Gp 9}	0.153146	interspecific
KY268743 Clubiona diversa	{Gp 3}	KP650771 Clubiona quebecana	{Gp 9}	0.153146	interspecific
KY268743 Clubiona diversa	{Gp 3}	KP652526 Clubiona quebecana	{Gp 9}	0.153146	interspecific
MW731606 Clubiona subasrevida	{Gp 1}	MZ608731 Clubiona trivialis	{Gp 11}	0.155031	interspecific
MW731607 Clubiona subasrevida	{Gp 1}	MZ608731 Clubiona trivialis	{Gp 11}	0.155031	interspecific
MW731606 Clubiona subasrevida	{Gp 1}	MZ609493 Clubiona trivialis	{Gp 11}	0.155031	interspecific
MW731607 Clubiona subasrevida	{Gp 1}	MZ609493 Clubiona trivialis	{Gp 11}	0.155031	interspecific
MW731606 Clubiona subasrevida	{Gp 1}	MZ609858 Clubiona trivialis	{Gp 11}	0.155031	interspecific
MW731607 Clubiona subasrevida	{Gp 1}	MZ609858 Clubiona trivialis	{Gp 11}	0.155031	interspecific
MW731608 Clubiona bicornis	{Gp 7}	YHCLU0405	{Gp 12}	0.157293	interspecific
MW731608 Clubiona bicornis	{Gp 7}	YHCLU0406	{Gp 12}	0.157293	interspecific
MW731606 Clubiona subasrevida	{Gp 1}	MZ631097 Clubiona trivialis	{Gp 11}	0.157334	interspecific
MW731607 Clubiona subasrevida	{Gp 1}	MZ631097 Clubiona trivialis	{Gp 11}	0.157334	interspecific
MW731606 Clubiona subasrevida	{Gp 1}	MZ608416 Clubiona trivialis	{Gp 11}	0.157334	interspecific
MW731607 Clubiona subasrevida	{Gp 1}	MZ608416 Clubiona trivialis	{Gp 11}	0.157334	interspecific
MW731608 Clubiona bicornis	{Gp 7}	YHCLU0403	{Gp 12}	0.159566	interspecific
MW731587 Clubiona bicornis	{Gp 7}	YHCLU0405	{Gp 12}	0.159566	interspecific
MW731587 Clubiona bicornis	{Gp 7}	YHCLU0406	{Gp 12}	0.159566	interspecific
MW731608 Clubiona bicornis	{Gp 7}	YHCLU0404	{Gp 12}	0.159566	interspecific
MW731608 Clubiona bicornis	{Gp 7}	KY268438 Clubiona subtilis	{Gp 10}	0.161805	interspecific
MW731608 Clubiona bicornis	{Gp 7}	KY269058 Clubiona subtilis	{Gp 10}	0.161805	interspecific
MW731608 Clubiona bicornis	{Gp 7}	KY269142 Clubiona subtilis	{Gp 10}	0.161805	interspecific
MW731608 Clubiona bicornis	{Gp 7}	KY269405 Clubiona subtilis	{Gp 10}	0.161805	interspecific
MW731608 Clubiona bicornis	{Gp 7}	KY269961 Clubiona subtilis	{Gp 10}	0.161805	interspecific
MW731587 Clubiona bicornis	{Gp 7}	YHCLU0403	{Gp 12}	0.161849	interspecific
MW731587 Clubiona bicornis	{Gp 7}	YHCLU0404	{Gp 12}	0.161849	interspecific
MW731606 Clubiona subasrevida	{Gp 1}	JN309772 Clubiona moesta	{Gp 2}	0.161959	interspecific
MW731607 Clubiona subasrevida	{Gp 1}	JN309772 Clubiona moesta	{Gp 2}	0.161959	interspecific
MW731587 Clubiona bicornis	{Gp 7}	KY268438 Clubiona subtilis	{Gp 10}	0.164093	interspecific
MW731587 Clubiona bicornis	{Gp 7}	KY269058 Clubiona subtilis	{Gp 10}	0.164093	interspecific
MW731587 Clubiona bicornis	{Gp 7}	KY269142 Clubiona subtilis	{Gp 10}	0.164093	interspecific
MW731587 Clubiona bicornis	{Gp 7}	KY269405 Clubiona subtilis	{Gp 10}	0.164093	interspecific
MW731587 Clubiona bicornis	{Gp 7}	KY269961 Clubiona subtilis	{Gp 10}	0.164093	interspecific
MW731606 Clubiona subasrevida	{Gp 1}	KY268438 Clubiona subtilis	{Gp 10}	0.171022	interspecific
MW731607 Clubiona subasrevida	{Gp 1}	KY268438 Clubiona subtilis	{Gp 10}	0.171022	interspecific
MW731606 Clubiona subasrevida	{Gp 1}	KY269058 Clubiona subtilis	{Gp 10}	0.171022	interspecific
MW731607 Clubiona subasrevida	{Gp 1}	KY269058 Clubiona subtilis	{Gp 10}	0.171022	interspecific
MW731606 Clubiona subasrevida	{Gp 1}	KY269142 Clubiona subtilis	{Gp 10}	0.171022	interspecific
MW731607 Clubiona subasrevida	{Gp 1}	KY269142 Clubiona subtilis	{Gp 10}	0.171022	interspecific
MW731606 Clubiona subasrevida	{Gp 1}	KY269405 Clubiona subtilis	{Gp 10}	0.171022	interspecific
MW731607 Clubiona subasrevida	{Gp 1}	KY269405 Clubiona subtilis	{Gp 10}	0.171022	interspecific
MW731606 Clubiona subasrevida	{Gp 1}	KY269961 Clubiona subtilis	{Gp 10}	0.171022	interspecific
MW731607 Clubiona subasrevida	{Gp 1}	KY269961 Clubiona subtilis	{Gp 10}	0.171022	interspecific
MW731606 Clubiona subasrevida	{Gp 1}	KY270245 Clubiona diversa	{Gp 3}	0.173234	interspecific
MW731607 Clubiona subasrevida	{Gp 1}	KY270245 Clubiona diversa	{Gp 3}	0.173234	interspecific
MW731606 Clubiona subasrevida	{Gp 1}	KY270035 Clubiona diversa	{Gp 3}	0.177848	interspecific
MW731607 Clubiona subasrevida	{Gp 1}	KY270035 Clubiona diversa	{Gp 3}	0.177848	interspecific
MW731606 Clubiona subasrevida	{Gp 1}	KY268684 Clubiona diversa	{Gp 3}	0.180196	interspecific
MW731607 Clubiona subasrevida	{Gp 1}	KY268684 Clubiona diversa	{Gp 3}	0.180196	interspecific
MW731606 Clubiona subasrevida	{Gp 1}	KY268327 Clubiona diversa	{Gp 3}	0.180196	interspecific
MW731607 Clubiona subasrevida	{Gp 1}	KY268327 Clubiona diversa	{Gp 3}	0.180196	interspecific
MW731606 Clubiona subasrevida	{Gp 1}	KY268743 Clubiona diversa	{Gp 3}	0.182554	interspecific
MW731607 Clubiona subasrevida	{Gp 1}	KY268743 Clubiona diversa	{Gp 3}	0.182554	interspecific

## Sheet: MatrixOutput-p-distance model
The number of base differences per site from between sequences are shown. This analysis involved 42 nucleotide sequences. Codon positions included were 1st+2nd+3rd+Noncoding. All positions containing gaps and missing data were eliminated (complete deletion option). There were a total of 550 positions in the final dataset. Evolutionary analyses were conducted in MEGA11 [1]
1. Tamura K., Stecher G., and Kumar S. (2021). MEGA 11: Molecular Evolutionary Genetics Analysis Version 11. Molecular Biology and Evolution https://doi.org/10.1093/molbev/msab120.
Species 1		Species 2		Dist
MW731606 Clubiona subasrevida	{Gp 1}	MW731607 Clubiona subasrevida	{Gp 1}	0	intraspecific
KP649312 Clubiona moesta	{Gp 2}	KP655215 Clubiona moesta	{Gp 2}	0	intraspecific
KY268684 Clubiona diversa	{Gp 3}	KY268327 Clubiona diversa	{Gp 3}	0	intraspecific
MW731639 Clubiona cheni	{Gp 5}	MW731640 Clubiona cheni	{Gp 5}	0	intraspecific
KM832835 Clubiona pygmaea	{Gp 8}	KM824731 Clubiona pygmaea	{Gp 8}	0	intraspecific
KM832835 Clubiona pygmaea	{Gp 8}	KM826253 Clubiona pygmaea	{Gp 8}	0	intraspecific
KM824731 Clubiona pygmaea	{Gp 8}	KM826253 Clubiona pygmaea	{Gp 8}	0	intraspecific
KM832835 Clubiona pygmaea	{Gp 8}	KM835789 Clubiona pygmaea	{Gp 8}	0	intraspecific
KM824731 Clubiona pygmaea	{Gp 8}	KM835789 Clubiona pygmaea	{Gp 8}	0	intraspecific
KM826253 Clubiona pygmaea	{Gp 8}	KM835789 Clubiona pygmaea	{Gp 8}	0	intraspecific
KM832835 Clubiona pygmaea	{Gp 8}	KM839234 Clubiona pygmaea	{Gp 8}	0	intraspecific
KM824731 Clubiona pygmaea	{Gp 8}	KM839234 Clubiona pygmaea	{Gp 8}	0	intraspecific
KM826253 Clubiona pygmaea	{Gp 8}	KM839234 Clubiona pygmaea	{Gp 8}	0	intraspecific
KM835789 Clubiona pygmaea	{Gp 8}	KM839234 Clubiona pygmaea	{Gp 8}	0	intraspecific
KP647547 Clubiona quebecana	{Gp 9}	KP650771 Clubiona quebecana	{Gp 9}	0	intraspecific
KP647547 Clubiona quebecana	{Gp 9}	KP652526 Clubiona quebecana	{Gp 9}	0	intraspecific
KP650771 Clubiona quebecana	{Gp 9}	KP652526 Clubiona quebecana	{Gp 9}	0	intraspecific
KY268438 Clubiona subtilis	{Gp 10}	KY269058 Clubiona subtilis	{Gp 10}	0	intraspecific
KY268438 Clubiona subtilis	{Gp 10}	KY269142 Clubiona subtilis	{Gp 10}	0	intraspecific
KY269058 Clubiona subtilis	{Gp 10}	KY269142 Clubiona subtilis	{Gp 10}	0	intraspecific
KY268438 Clubiona subtilis	{Gp 10}	KY269405 Clubiona subtilis	{Gp 10}	0	intraspecific
KY269058 Clubiona subtilis	{Gp 10}	KY269405 Clubiona subtilis	{Gp 10}	0	intraspecific
KY269142 Clubiona subtilis	{Gp 10}	KY269405 Clubiona subtilis	{Gp 10}	0	intraspecific
KY268438 Clubiona subtilis	{Gp 10}	KY269961 Clubiona subtilis	{Gp 10}	0	intraspecific
KY269058 Clubiona subtilis	{Gp 10}	KY269961 Clubiona subtilis	{Gp 10}	0	intraspecific
KY269142 Clubiona subtilis	{Gp 10}	KY269961 Clubiona subtilis	{Gp 10}	0	intraspecific
KY269405 Clubiona subtilis	{Gp 10}	KY269961 Clubiona subtilis	{Gp 10}	0	intraspecific
MZ631097 Clubiona trivialis	{Gp 11}	MZ608416 Clubiona trivialis	{Gp 11}	0	intraspecific
MZ608731 Clubiona trivialis	{Gp 11}	MZ609493 Clubiona trivialis	{Gp 11}	0	intraspecific
MZ608731 Clubiona trivialis	{Gp 11}	MZ609858 Clubiona trivialis	{Gp 11}	0	intraspecific
MZ609493 Clubiona trivialis	{Gp 11}	MZ609858 Clubiona trivialis	{Gp 11}	0	intraspecific
YHCLU0405	{Gp 12}	YHCLU0406	{Gp 12}	0	intraspecific
JN309660 Clubiona moesta	{Gp 2}	KP649312 Clubiona moesta	{Gp 2}	0.00181818	intraspecific
KP649071 Clubiona moesta	{Gp 2}	KP649312 Clubiona moesta	{Gp 2}	0.00181818	intraspecific
JN309660 Clubiona moesta	{Gp 2}	KP655215 Clubiona moesta	{Gp 2}	0.00181818	intraspecific
KP649071 Clubiona moesta	{Gp 2}	KP655215 Clubiona moesta	{Gp 2}	0.00181818	intraspecific
KY268684 Clubiona diversa	{Gp 3}	KY268743 Clubiona diversa	{Gp 3}	0.00181818	intraspecific
KY268684 Clubiona diversa	{Gp 3}	KY270035 Clubiona diversa	{Gp 3}	0.00181818	intraspecific
KY268743 Clubiona diversa	{Gp 3}	KY268327 Clubiona diversa	{Gp 3}	0.00181818	intraspecific
KY270035 Clubiona diversa	{Gp 3}	KY268327 Clubiona diversa	{Gp 3}	0.00181818	intraspecific
JN309660 Clubiona moesta	{Gp 2}	KP649071 Clubiona moesta	{Gp 2}	0.00363636	intraspecific
KY268743 Clubiona diversa	{Gp 3}	KY270035 Clubiona diversa	{Gp 3}	0.00363636	intraspecific
MW731587 Clubiona bicornis	{Gp 7}	MW731608 Clubiona bicornis	{Gp 7}	0.00363636	intraspecific
YHCLU0403	{Gp 12}	YHCLU0405	{Gp 12}	0.00363636	intraspecific
YHCLU0403	{Gp 12}	YHCLU0406	{Gp 12}	0.00363636	intraspecific
KP647387 Clubiona quebecana	{Gp 9}	KP652758 Clubiona quebecana	{Gp 9}	0.00545455	intraspecific
MZ631097 Clubiona trivialis	{Gp 11}	MZ608731 Clubiona trivialis	{Gp 11}	0.00545455	intraspecific
MZ608416 Clubiona trivialis	{Gp 11}	MZ608731 Clubiona trivialis	{Gp 11}	0.00545455	intraspecific
MZ631097 Clubiona trivialis	{Gp 11}	MZ609493 Clubiona trivialis	{Gp 11}	0.00545455	intraspecific
MZ608416 Clubiona trivialis	{Gp 11}	MZ609493 Clubiona trivialis	{Gp 11}	0.00545455	intraspecific
MZ631097 Clubiona trivialis	{Gp 11}	MZ609858 Clubiona trivialis	{Gp 11}	0.00545455	intraspecific
MZ608416 Clubiona trivialis	{Gp 11}	MZ609858 Clubiona trivialis	{Gp 11}	0.00545455	intraspecific
YHCLU0403	{Gp 12}	YHCLU0404	{Gp 12}	0.0127273	intraspecific
YHCLU0405	{Gp 12}	YHCLU0404	{Gp 12}	0.0127273	intraspecific
YHCLU0406	{Gp 12}	YHCLU0404	{Gp 12}	0.0127273	intraspecific
KP647547 Clubiona quebecana	{Gp 9}	KP647387 Clubiona quebecana	{Gp 9}	0.0163636	intraspecific
KP650771 Clubiona quebecana	{Gp 9}	KP647387 Clubiona quebecana	{Gp 9}	0.0163636	intraspecific
KP652526 Clubiona quebecana	{Gp 9}	KP647387 Clubiona quebecana	{Gp 9}	0.0163636	intraspecific
KP647547 Clubiona quebecana	{Gp 9}	KP652758 Clubiona quebecana	{Gp 9}	0.0181818	intraspecific
KP650771 Clubiona quebecana	{Gp 9}	KP652758 Clubiona quebecana	{Gp 9}	0.0181818	intraspecific
KP652526 Clubiona quebecana	{Gp 9}	KP652758 Clubiona quebecana	{Gp 9}	0.0181818	intraspecific
KY270245 Clubiona diversa	{Gp 3}	KY268684 Clubiona diversa	{Gp 3}	0.02	intraspecific
KY270245 Clubiona diversa	{Gp 3}	KY268327 Clubiona diversa	{Gp 3}	0.02	intraspecific
KY270245 Clubiona diversa	{Gp 3}	KY268743 Clubiona diversa	{Gp 3}	0.0218182	intraspecific
KY270245 Clubiona diversa	{Gp 3}	KY270035 Clubiona diversa	{Gp 3}	0.0218182	intraspecific
JN309772 Clubiona moesta	{Gp 2}	KP649071 Clubiona moesta	{Gp 2}	0.0272727	intraspecific
JN309772 Clubiona moesta	{Gp 2}	KP649312 Clubiona moesta	{Gp 2}	0.0290909	intraspecific
JN309772 Clubiona moesta	{Gp 2}	KP655215 Clubiona moesta	{Gp 2}	0.0290909	intraspecific
JN309772 Clubiona moesta	{Gp 2}	JN309660 Clubiona moesta	{Gp 2}	0.0309091	intraspecific
KM832835 Clubiona pygmaea	{Gp 8}	KP647547 Clubiona quebecana	{Gp 9}	0.0745455	interspecific
KM824731 Clubiona pygmaea	{Gp 8}	KP647547 Clubiona quebecana	{Gp 9}	0.0745455	interspecific
KM826253 Clubiona pygmaea	{Gp 8}	KP647547 Clubiona quebecana	{Gp 9}	0.0745455	interspecific
KM835789 Clubiona pygmaea	{Gp 8}	KP647547 Clubiona quebecana	{Gp 9}	0.0745455	interspecific
KM839234 Clubiona pygmaea	{Gp 8}	KP647547 Clubiona quebecana	{Gp 9}	0.0745455	interspecific
KM832835 Clubiona pygmaea	{Gp 8}	KP650771 Clubiona quebecana	{Gp 9}	0.0745455	interspecific
KM824731 Clubiona pygmaea	{Gp 8}	KP650771 Clubiona quebecana	{Gp 9}	0.0745455	interspecific
KM826253 Clubiona pygmaea	{Gp 8}	KP650771 Clubiona quebecana	{Gp 9}	0.0745455	interspecific
KM835789 Clubiona pygmaea	{Gp 8}	KP650771 Clubiona quebecana	{Gp 9}	0.0745455	interspecific
KM839234 Clubiona pygmaea	{Gp 8}	KP650771 Clubiona quebecana	{Gp 9}	0.0745455	interspecific
KM832835 Clubiona pygmaea	{Gp 8}	KP652526 Clubiona quebecana	{Gp 9}	0.0745455	interspecific
KM824731 Clubiona pygmaea	{Gp 8}	KP652526 Clubiona quebecana	{Gp 9}	0.0745455	interspecific
KM826253 Clubiona pygmaea	{Gp 8}	KP652526 Clubiona quebecana	{Gp 9}	0.0745455	interspecific
KM835789 Clubiona pygmaea	{Gp 8}	KP652526 Clubiona quebecana	{Gp 9}	0.0745455	interspecific
KM839234 Clubiona pygmaea	{Gp 8}	KP652526 Clubiona quebecana	{Gp 9}	0.0745455	interspecific
KM832835 Clubiona pygmaea	{Gp 8}	KP647387 Clubiona quebecana	{Gp 9}	0.0763636	interspecific
KM824731 Clubiona pygmaea	{Gp 8}	KP647387 Clubiona quebecana	{Gp 9}	0.0763636	interspecific
KM826253 Clubiona pygmaea	{Gp 8}	KP647387 Clubiona quebecana	{Gp 9}	0.0763636	interspecific
KM835789 Clubiona pygmaea	{Gp 8}	KP647387 Clubiona quebecana	{Gp 9}	0.0763636	interspecific
KM839234 Clubiona pygmaea	{Gp 8}	KP647387 Clubiona quebecana	{Gp 9}	0.0763636	interspecific
KM832835 Clubiona pygmaea	{Gp 8}	KP652758 Clubiona quebecana	{Gp 9}	0.0781818	interspecific
KM824731 Clubiona pygmaea	{Gp 8}	KP652758 Clubiona quebecana	{Gp 9}	0.0781818	interspecific
KM826253 Clubiona pygmaea	{Gp 8}	KP652758 Clubiona quebecana	{Gp 9}	0.0781818	interspecific
KM835789 Clubiona pygmaea	{Gp 8}	KP652758 Clubiona quebecana	{Gp 9}	0.0781818	interspecific
KM839234 Clubiona pygmaea	{Gp 8}	KP652758 Clubiona quebecana	{Gp 9}	0.0781818	interspecific
MZ631097 Clubiona trivialis	{Gp 11}	YHCLU0404	{Gp 12}	0.0927273	interspecific
MZ608416 Clubiona trivialis	{Gp 11}	YHCLU0404	{Gp 12}	0.0927273	interspecific
MZ631097 Clubiona trivialis	{Gp 11}	YHCLU0405	{Gp 12}	0.0945455	interspecific
MZ608416 Clubiona trivialis	{Gp 11}	YHCLU0405	{Gp 12}	0.0945455	interspecific
MZ631097 Clubiona trivialis	{Gp 11}	YHCLU0406	{Gp 12}	0.0945455	interspecific
MZ608416 Clubiona trivialis	{Gp 11}	YHCLU0406	{Gp 12}	0.0945455	interspecific
MZ608731 Clubiona trivialis	{Gp 11}	YHCLU0404	{Gp 12}	0.0945455	interspecific
MZ609493 Clubiona trivialis	{Gp 11}	YHCLU0404	{Gp 12}	0.0945455	interspecific
MZ609858 Clubiona trivialis	{Gp 11}	YHCLU0404	{Gp 12}	0.0945455	interspecific
MZ608731 Clubiona trivialis	{Gp 11}	YHCLU0405	{Gp 12}	0.0963636	interspecific
MZ609493 Clubiona trivialis	{Gp 11}	YHCLU0405	{Gp 12}	0.0963636	interspecific
MZ609858 Clubiona trivialis	{Gp 11}	YHCLU0405	{Gp 12}	0.0963636	interspecific
MZ608731 Clubiona trivialis	{Gp 11}	YHCLU0406	{Gp 12}	0.0963636	interspecific
MZ609493 Clubiona trivialis	{Gp 11}	YHCLU0406	{Gp 12}	0.0963636	interspecific
MZ609858 Clubiona trivialis	{Gp 11}	YHCLU0406	{Gp 12}	0.0963636	interspecific
KY268438 Clubiona subtilis	{Gp 10}	MZ608731 Clubiona trivialis	{Gp 11}	0.0963636	interspecific
KY269058 Clubiona subtilis	{Gp 10}	MZ608731 Clubiona trivialis	{Gp 11}	0.0963636	interspecific
KY269142 Clubiona subtilis	{Gp 10}	MZ608731 Clubiona trivialis	{Gp 11}	0.0963636	interspecific
KY269405 Clubiona subtilis	{Gp 10}	MZ608731 Clubiona trivialis	{Gp 11}	0.0963636	interspecific
KY269961 Clubiona subtilis	{Gp 10}	MZ608731 Clubiona trivialis	{Gp 11}	0.0963636	interspecific
KY268438 Clubiona subtilis	{Gp 10}	MZ609493 Clubiona trivialis	{Gp 11}	0.0963636	interspecific
KY269058 Clubiona subtilis	{Gp 10}	MZ609493 Clubiona trivialis	{Gp 11}	0.0963636	interspecific
KY269142 Clubiona subtilis	{Gp 10}	MZ609493 Clubiona trivialis	{Gp 11}	0.0963636	interspecific
KY269405 Clubiona subtilis	{Gp 10}	MZ609493 Clubiona trivialis	{Gp 11}	0.0963636	interspecific
KY269961 Clubiona subtilis	{Gp 10}	MZ609493 Clubiona trivialis	{Gp 11}	0.0963636	interspecific
KY268438 Clubiona subtilis	{Gp 10}	MZ609858 Clubiona trivialis	{Gp 11}	0.0963636	interspecific
KY269058 Clubiona subtilis	{Gp 10}	MZ609858 Clubiona trivialis	{Gp 11}	0.0963636	interspecific
KY269142 Clubiona subtilis	{Gp 10}	MZ609858 Clubiona trivialis	{Gp 11}	0.0963636	interspecific
KY269405 Clubiona subtilis	{Gp 10}	MZ609858 Clubiona trivialis	{Gp 11}	0.0963636	interspecific
KY269961 Clubiona subtilis	{Gp 10}	MZ609858 Clubiona trivialis	{Gp 11}	0.0963636	interspecific
MW731639 Clubiona cheni	{Gp 5}	MW731609 Clubiona menglun	{Gp 6}	0.0981818	interspecific
MW731640 Clubiona cheni	{Gp 5}	MW731609 Clubiona menglun	{Gp 6}	0.0981818	interspecific
MW731639 Clubiona cheni	{Gp 5}	MW731608 Clubiona bicornis	{Gp 7}	0.0981818	interspecific
MW731640 Clubiona cheni	{Gp 5}	MW731608 Clubiona bicornis	{Gp 7}	0.0981818	interspecific
MW731609 Clubiona menglun	{Gp 6}	MW731608 Clubiona bicornis	{Gp 7}	0.0981818	interspecific
KY268438 Clubiona subtilis	{Gp 10}	MZ631097 Clubiona trivialis	{Gp 11}	0.0981818	interspecific
KY269058 Clubiona subtilis	{Gp 10}	MZ631097 Clubiona trivialis	{Gp 11}	0.0981818	interspecific
KY269142 Clubiona subtilis	{Gp 10}	MZ631097 Clubiona trivialis	{Gp 11}	0.0981818	interspecific
KY269405 Clubiona subtilis	{Gp 10}	MZ631097 Clubiona trivialis	{Gp 11}	0.0981818	interspecific
KY269961 Clubiona subtilis	{Gp 10}	MZ631097 Clubiona trivialis	{Gp 11}	0.0981818	interspecific
KY268438 Clubiona subtilis	{Gp 10}	MZ608416 Clubiona trivialis	{Gp 11}	0.0981818	interspecific
KY269058 Clubiona subtilis	{Gp 10}	MZ608416 Clubiona trivialis	{Gp 11}	0.0981818	interspecific
KY269142 Clubiona subtilis	{Gp 10}	MZ608416 Clubiona trivialis	{Gp 11}	0.0981818	interspecific
KY269405 Clubiona subtilis	{Gp 10}	MZ608416 Clubiona trivialis	{Gp 11}	0.0981818	interspecific
KY269961 Clubiona subtilis	{Gp 10}	MZ608416 Clubiona trivialis	{Gp 11}	0.0981818	interspecific
KP649071 Clubiona moesta	{Gp 2}	MZ608731 Clubiona trivialis	{Gp 11}	0.0981818	interspecific
KP649071 Clubiona moesta	{Gp 2}	MZ609493 Clubiona trivialis	{Gp 11}	0.0981818	interspecific
KP649071 Clubiona moesta	{Gp 2}	MZ609858 Clubiona trivialis	{Gp 11}	0.0981818	interspecific
MZ631097 Clubiona trivialis	{Gp 11}	YHCLU0403	{Gp 12}	0.0981818	interspecific
MZ608416 Clubiona trivialis	{Gp 11}	YHCLU0403	{Gp 12}	0.0981818	interspecific
MW731605 Clubiona subquebecanadrial	{Gp 4}	MW731609 Clubiona menglun	{Gp 6}	0.1	interspecific
MW731609 Clubiona menglun	{Gp 6}	MW731587 Clubiona bicornis	{Gp 7}	0.1	interspecific
KP649071 Clubiona moesta	{Gp 2}	MZ631097 Clubiona trivialis	{Gp 11}	0.1	interspecific
KP649071 Clubiona moesta	{Gp 2}	MZ608416 Clubiona trivialis	{Gp 11}	0.1	interspecific
JN309772 Clubiona moesta	{Gp 2}	MZ608731 Clubiona trivialis	{Gp 11}	0.1	interspecific
KP649312 Clubiona moesta	{Gp 2}	MZ608731 Clubiona trivialis	{Gp 11}	0.1	interspecific
KP655215 Clubiona moesta	{Gp 2}	MZ608731 Clubiona trivialis	{Gp 11}	0.1	interspecific
JN309772 Clubiona moesta	{Gp 2}	MZ609493 Clubiona trivialis	{Gp 11}	0.1	interspecific
KP649312 Clubiona moesta	{Gp 2}	MZ609493 Clubiona trivialis	{Gp 11}	0.1	interspecific
KP655215 Clubiona moesta	{Gp 2}	MZ609493 Clubiona trivialis	{Gp 11}	0.1	interspecific
JN309772 Clubiona moesta	{Gp 2}	MZ609858 Clubiona trivialis	{Gp 11}	0.1	interspecific
KP649312 Clubiona moesta	{Gp 2}	MZ609858 Clubiona trivialis	{Gp 11}	0.1	interspecific
KP655215 Clubiona moesta	{Gp 2}	MZ609858 Clubiona trivialis	{Gp 11}	0.1	interspecific
MZ608731 Clubiona trivialis	{Gp 11}	YHCLU0403	{Gp 12}	0.1	interspecific
MZ609493 Clubiona trivialis	{Gp 11}	YHCLU0403	{Gp 12}	0.1	interspecific
MZ609858 Clubiona trivialis	{Gp 11}	YHCLU0403	{Gp 12}	0.1	interspecific
MW731639 Clubiona cheni	{Gp 5}	MW731587 Clubiona bicornis	{Gp 7}	0.101818	interspecific
MW731640 Clubiona cheni	{Gp 5}	MW731587 Clubiona bicornis	{Gp 7}	0.101818	interspecific
KP649312 Clubiona moesta	{Gp 2}	MZ631097 Clubiona trivialis	{Gp 11}	0.101818	interspecific
KP655215 Clubiona moesta	{Gp 2}	MZ631097 Clubiona trivialis	{Gp 11}	0.101818	interspecific
KP649312 Clubiona moesta	{Gp 2}	MZ608416 Clubiona trivialis	{Gp 11}	0.101818	interspecific
KP655215 Clubiona moesta	{Gp 2}	MZ608416 Clubiona trivialis	{Gp 11}	0.101818	interspecific
KM832835 Clubiona pygmaea	{Gp 8}	MZ608731 Clubiona trivialis	{Gp 11}	0.101818	interspecific
KM824731 Clubiona pygmaea	{Gp 8}	MZ608731 Clubiona trivialis	{Gp 11}	0.101818	interspecific
KM826253 Clubiona pygmaea	{Gp 8}	MZ608731 Clubiona trivialis	{Gp 11}	0.101818	interspecific
KM835789 Clubiona pygmaea	{Gp 8}	MZ608731 Clubiona trivialis	{Gp 11}	0.101818	interspecific
KM839234 Clubiona pygmaea	{Gp 8}	MZ608731 Clubiona trivialis	{Gp 11}	0.101818	interspecific
KM832835 Clubiona pygmaea	{Gp 8}	MZ609493 Clubiona trivialis	{Gp 11}	0.101818	interspecific
KM824731 Clubiona pygmaea	{Gp 8}	MZ609493 Clubiona trivialis	{Gp 11}	0.101818	interspecific
KM826253 Clubiona pygmaea	{Gp 8}	MZ609493 Clubiona trivialis	{Gp 11}	0.101818	interspecific
KM835789 Clubiona pygmaea	{Gp 8}	MZ609493 Clubiona trivialis	{Gp 11}	0.101818	interspecific
KM839234 Clubiona pygmaea	{Gp 8}	MZ609493 Clubiona trivialis	{Gp 11}	0.101818	interspecific
KM832835 Clubiona pygmaea	{Gp 8}	MZ609858 Clubiona trivialis	{Gp 11}	0.101818	interspecific
KM824731 Clubiona pygmaea	{Gp 8}	MZ609858 Clubiona trivialis	{Gp 11}	0.101818	interspecific
KM826253 Clubiona pygmaea	{Gp 8}	MZ609858 Clubiona trivialis	{Gp 11}	0.101818	interspecific
KM835789 Clubiona pygmaea	{Gp 8}	MZ609858 Clubiona trivialis	{Gp 11}	0.101818	interspecific
KM839234 Clubiona pygmaea	{Gp 8}	MZ609858 Clubiona trivialis	{Gp 11}	0.101818	interspecific
MW731609 Clubiona menglun	{Gp 6}	KM832835 Clubiona pygmaea	{Gp 8}	0.101818	interspecific
MW731609 Clubiona menglun	{Gp 6}	KM824731 Clubiona pygmaea	{Gp 8}	0.101818	interspecific
MW731609 Clubiona menglun	{Gp 6}	KM826253 Clubiona pygmaea	{Gp 8}	0.101818	interspecific
MW731609 Clubiona menglun	{Gp 6}	KM835789 Clubiona pygmaea	{Gp 8}	0.101818	interspecific
MW731609 Clubiona menglun	{Gp 6}	KM839234 Clubiona pygmaea	{Gp 8}	0.101818	interspecific
JN309660 Clubiona moesta	{Gp 2}	MZ608731 Clubiona trivialis	{Gp 11}	0.101818	interspecific
JN309660 Clubiona moesta	{Gp 2}	MZ609493 Clubiona trivialis	{Gp 11}	0.101818	interspecific
JN309660 Clubiona moesta	{Gp 2}	MZ609858 Clubiona trivialis	{Gp 11}	0.101818	interspecific
JN309660 Clubiona moesta	{Gp 2}	MZ631097 Clubiona trivialis	{Gp 11}	0.103636	interspecific
KM832835 Clubiona pygmaea	{Gp 8}	MZ631097 Clubiona trivialis	{Gp 11}	0.103636	interspecific
KM824731 Clubiona pygmaea	{Gp 8}	MZ631097 Clubiona trivialis	{Gp 11}	0.103636	interspecific
KM826253 Clubiona pygmaea	{Gp 8}	MZ631097 Clubiona trivialis	{Gp 11}	0.103636	interspecific
KM835789 Clubiona pygmaea	{Gp 8}	MZ631097 Clubiona trivialis	{Gp 11}	0.103636	interspecific
KM839234 Clubiona pygmaea	{Gp 8}	MZ631097 Clubiona trivialis	{Gp 11}	0.103636	interspecific
JN309660 Clubiona moesta	{Gp 2}	MZ608416 Clubiona trivialis	{Gp 11}	0.103636	interspecific
KM832835 Clubiona pygmaea	{Gp 8}	MZ608416 Clubiona trivialis	{Gp 11}	0.103636	interspecific
KM824731 Clubiona pygmaea	{Gp 8}	MZ608416 Clubiona trivialis	{Gp 11}	0.103636	interspecific
KM826253 Clubiona pygmaea	{Gp 8}	MZ608416 Clubiona trivialis	{Gp 11}	0.103636	interspecific
KM835789 Clubiona pygmaea	{Gp 8}	MZ608416 Clubiona trivialis	{Gp 11}	0.103636	interspecific
KM839234 Clubiona pygmaea	{Gp 8}	MZ608416 Clubiona trivialis	{Gp 11}	0.103636	interspecific
JN309772 Clubiona moesta	{Gp 2}	MZ631097 Clubiona trivialis	{Gp 11}	0.105455	interspecific
JN309772 Clubiona moesta	{Gp 2}	MZ608416 Clubiona trivialis	{Gp 11}	0.105455	interspecific
KY270035 Clubiona diversa	{Gp 3}	MZ608731 Clubiona trivialis	{Gp 11}	0.105455	interspecific
KY270035 Clubiona diversa	{Gp 3}	MZ609493 Clubiona trivialis	{Gp 11}	0.105455	interspecific
KY270035 Clubiona diversa	{Gp 3}	MZ609858 Clubiona trivialis	{Gp 11}	0.105455	interspecific
KM832835 Clubiona pygmaea	{Gp 8}	YHCLU0405	{Gp 12}	0.105455	interspecific
KM824731 Clubiona pygmaea	{Gp 8}	YHCLU0405	{Gp 12}	0.105455	interspecific
KM826253 Clubiona pygmaea	{Gp 8}	YHCLU0405	{Gp 12}	0.105455	interspecific
KM835789 Clubiona pygmaea	{Gp 8}	YHCLU0405	{Gp 12}	0.105455	interspecific
KM839234 Clubiona pygmaea	{Gp 8}	YHCLU0405	{Gp 12}	0.105455	interspecific
KM832835 Clubiona pygmaea	{Gp 8}	YHCLU0406	{Gp 12}	0.105455	interspecific
KM824731 Clubiona pygmaea	{Gp 8}	YHCLU0406	{Gp 12}	0.105455	interspecific
KM826253 Clubiona pygmaea	{Gp 8}	YHCLU0406	{Gp 12}	0.105455	interspecific
KM835789 Clubiona pygmaea	{Gp 8}	YHCLU0406	{Gp 12}	0.105455	interspecific
KM839234 Clubiona pygmaea	{Gp 8}	YHCLU0406	{Gp 12}	0.105455	interspecific
KP649071 Clubiona moesta	{Gp 2}	KP652758 Clubiona quebecana	{Gp 9}	0.107273	interspecific
MW731609 Clubiona menglun	{Gp 6}	KP652758 Clubiona quebecana	{Gp 9}	0.107273	interspecific
KY270035 Clubiona diversa	{Gp 3}	MZ631097 Clubiona trivialis	{Gp 11}	0.107273	interspecific
KY270035 Clubiona diversa	{Gp 3}	MZ608416 Clubiona trivialis	{Gp 11}	0.107273	interspecific
KY268684 Clubiona diversa	{Gp 3}	MZ608731 Clubiona trivialis	{Gp 11}	0.107273	interspecific
KY268327 Clubiona diversa	{Gp 3}	MZ608731 Clubiona trivialis	{Gp 11}	0.107273	interspecific
KY268684 Clubiona diversa	{Gp 3}	MZ609493 Clubiona trivialis	{Gp 11}	0.107273	interspecific
KY268327 Clubiona diversa	{Gp 3}	MZ609493 Clubiona trivialis	{Gp 11}	0.107273	interspecific
KY268684 Clubiona diversa	{Gp 3}	MZ609858 Clubiona trivialis	{Gp 11}	0.107273	interspecific
KY268327 Clubiona diversa	{Gp 3}	MZ609858 Clubiona trivialis	{Gp 11}	0.107273	interspecific
KM832835 Clubiona pygmaea	{Gp 8}	YHCLU0403	{Gp 12}	0.107273	interspecific
KM824731 Clubiona pygmaea	{Gp 8}	YHCLU0403	{Gp 12}	0.107273	interspecific
KM826253 Clubiona pygmaea	{Gp 8}	YHCLU0403	{Gp 12}	0.107273	interspecific
KM835789 Clubiona pygmaea	{Gp 8}	YHCLU0403	{Gp 12}	0.107273	interspecific
KM839234 Clubiona pygmaea	{Gp 8}	YHCLU0403	{Gp 12}	0.107273	interspecific
KP647547 Clubiona quebecana	{Gp 9}	YHCLU0403	{Gp 12}	0.107273	interspecific
KP650771 Clubiona quebecana	{Gp 9}	YHCLU0403	{Gp 12}	0.107273	interspecific
KP652526 Clubiona quebecana	{Gp 9}	YHCLU0403	{Gp 12}	0.107273	interspecific
KP647547 Clubiona quebecana	{Gp 9}	YHCLU0405	{Gp 12}	0.107273	interspecific
KP650771 Clubiona quebecana	{Gp 9}	YHCLU0405	{Gp 12}	0.107273	interspecific
KP652526 Clubiona quebecana	{Gp 9}	YHCLU0405	{Gp 12}	0.107273	interspecific
KP647547 Clubiona quebecana	{Gp 9}	YHCLU0406	{Gp 12}	0.107273	interspecific
KP650771 Clubiona quebecana	{Gp 9}	YHCLU0406	{Gp 12}	0.107273	interspecific
KP652526 Clubiona quebecana	{Gp 9}	YHCLU0406	{Gp 12}	0.107273	interspecific
MW731609 Clubiona menglun	{Gp 6}	KP647547 Clubiona quebecana	{Gp 9}	0.109091	interspecific
MW731609 Clubiona menglun	{Gp 6}	KP650771 Clubiona quebecana	{Gp 9}	0.109091	interspecific
MW731609 Clubiona menglun	{Gp 6}	KP652526 Clubiona quebecana	{Gp 9}	0.109091	interspecific
KP649071 Clubiona moesta	{Gp 2}	KY268438 Clubiona subtilis	{Gp 10}	0.109091	interspecific
KP649071 Clubiona moesta	{Gp 2}	KY269058 Clubiona subtilis	{Gp 10}	0.109091	interspecific
KP649071 Clubiona moesta	{Gp 2}	KY269142 Clubiona subtilis	{Gp 10}	0.109091	interspecific
KP649071 Clubiona moesta	{Gp 2}	KY269405 Clubiona subtilis	{Gp 10}	0.109091	interspecific
KP649071 Clubiona moesta	{Gp 2}	KY269961 Clubiona subtilis	{Gp 10}	0.109091	interspecific
KP649071 Clubiona moesta	{Gp 2}	KP647387 Clubiona quebecana	{Gp 9}	0.109091	interspecific
MW731609 Clubiona menglun	{Gp 6}	KP647387 Clubiona quebecana	{Gp 9}	0.109091	interspecific
KP649312 Clubiona moesta	{Gp 2}	KP652758 Clubiona quebecana	{Gp 9}	0.109091	interspecific
KP655215 Clubiona moesta	{Gp 2}	KP652758 Clubiona quebecana	{Gp 9}	0.109091	interspecific
KY268684 Clubiona diversa	{Gp 3}	MZ631097 Clubiona trivialis	{Gp 11}	0.109091	interspecific
KY268327 Clubiona diversa	{Gp 3}	MZ631097 Clubiona trivialis	{Gp 11}	0.109091	interspecific
MW731609 Clubiona menglun	{Gp 6}	MZ631097 Clubiona trivialis	{Gp 11}	0.109091	interspecific
KY268684 Clubiona diversa	{Gp 3}	MZ608416 Clubiona trivialis	{Gp 11}	0.109091	interspecific
KY268327 Clubiona diversa	{Gp 3}	MZ608416 Clubiona trivialis	{Gp 11}	0.109091	interspecific
MW731609 Clubiona menglun	{Gp 6}	MZ608416 Clubiona trivialis	{Gp 11}	0.109091	interspecific
KY268743 Clubiona diversa	{Gp 3}	MZ608731 Clubiona trivialis	{Gp 11}	0.109091	interspecific
MW731609 Clubiona menglun	{Gp 6}	MZ608731 Clubiona trivialis	{Gp 11}	0.109091	interspecific
KY268743 Clubiona diversa	{Gp 3}	MZ609493 Clubiona trivialis	{Gp 11}	0.109091	interspecific
MW731609 Clubiona menglun	{Gp 6}	MZ609493 Clubiona trivialis	{Gp 11}	0.109091	interspecific
KY268743 Clubiona diversa	{Gp 3}	MZ609858 Clubiona trivialis	{Gp 11}	0.109091	interspecific
MW731609 Clubiona menglun	{Gp 6}	MZ609858 Clubiona trivialis	{Gp 11}	0.109091	interspecific
KP647387 Clubiona quebecana	{Gp 9}	YHCLU0403	{Gp 12}	0.109091	interspecific
KP647387 Clubiona quebecana	{Gp 9}	YHCLU0405	{Gp 12}	0.109091	interspecific
KP647387 Clubiona quebecana	{Gp 9}	YHCLU0406	{Gp 12}	0.109091	interspecific
JN309660 Clubiona moesta	{Gp 2}	KY270035 Clubiona diversa	{Gp 3}	0.110909	interspecific
KP649071 Clubiona moesta	{Gp 2}	KY270035 Clubiona diversa	{Gp 3}	0.110909	interspecific
KY270035 Clubiona diversa	{Gp 3}	MW731609 Clubiona menglun	{Gp 6}	0.110909	interspecific
KP649312 Clubiona moesta	{Gp 2}	KY268438 Clubiona subtilis	{Gp 10}	0.110909	interspecific
KP655215 Clubiona moesta	{Gp 2}	KY268438 Clubiona subtilis	{Gp 10}	0.110909	interspecific
KP649312 Clubiona moesta	{Gp 2}	KY269058 Clubiona subtilis	{Gp 10}	0.110909	interspecific
KP655215 Clubiona moesta	{Gp 2}	KY269058 Clubiona subtilis	{Gp 10}	0.110909	interspecific
KP649312 Clubiona moesta	{Gp 2}	KY269142 Clubiona subtilis	{Gp 10}	0.110909	interspecific
KP655215 Clubiona moesta	{Gp 2}	KY269142 Clubiona subtilis	{Gp 10}	0.110909	interspecific
KP649312 Clubiona moesta	{Gp 2}	KY269405 Clubiona subtilis	{Gp 10}	0.110909	interspecific
KP655215 Clubiona moesta	{Gp 2}	KY269405 Clubiona subtilis	{Gp 10}	0.110909	interspecific
KP649312 Clubiona moesta	{Gp 2}	KY269961 Clubiona subtilis	{Gp 10}	0.110909	interspecific
KP655215 Clubiona moesta	{Gp 2}	KY269961 Clubiona subtilis	{Gp 10}	0.110909	interspecific
KP652758 Clubiona quebecana	{Gp 9}	YHCLU0403	{Gp 12}	0.110909	interspecific
KY268438 Clubiona subtilis	{Gp 10}	YHCLU0403	{Gp 12}	0.110909	interspecific
KY269058 Clubiona subtilis	{Gp 10}	YHCLU0403	{Gp 12}	0.110909	interspecific
KY269142 Clubiona subtilis	{Gp 10}	YHCLU0403	{Gp 12}	0.110909	interspecific
KY269405 Clubiona subtilis	{Gp 10}	YHCLU0403	{Gp 12}	0.110909	interspecific
KY269961 Clubiona subtilis	{Gp 10}	YHCLU0403	{Gp 12}	0.110909	interspecific
KP652758 Clubiona quebecana	{Gp 9}	YHCLU0405	{Gp 12}	0.110909	interspecific
KP652758 Clubiona quebecana	{Gp 9}	YHCLU0406	{Gp 12}	0.110909	interspecific
KM832835 Clubiona pygmaea	{Gp 8}	YHCLU0404	{Gp 12}	0.110909	interspecific
KM824731 Clubiona pygmaea	{Gp 8}	YHCLU0404	{Gp 12}	0.110909	interspecific
KM826253 Clubiona pygmaea	{Gp 8}	YHCLU0404	{Gp 12}	0.110909	interspecific
KM835789 Clubiona pygmaea	{Gp 8}	YHCLU0404	{Gp 12}	0.110909	interspecific
KM839234 Clubiona pygmaea	{Gp 8}	YHCLU0404	{Gp 12}	0.110909	interspecific
KP647547 Clubiona quebecana	{Gp 9}	YHCLU0404	{Gp 12}	0.110909	interspecific
KP650771 Clubiona quebecana	{Gp 9}	YHCLU0404	{Gp 12}	0.110909	interspecific
KP652526 Clubiona quebecana	{Gp 9}	YHCLU0404	{Gp 12}	0.110909	interspecific
KP647387 Clubiona quebecana	{Gp 9}	YHCLU0404	{Gp 12}	0.110909	interspecific
KP649071 Clubiona moesta	{Gp 2}	KP647547 Clubiona quebecana	{Gp 9}	0.110909	interspecific
KP649071 Clubiona moesta	{Gp 2}	KP650771 Clubiona quebecana	{Gp 9}	0.110909	interspecific
KP649071 Clubiona moesta	{Gp 2}	KP652526 Clubiona quebecana	{Gp 9}	0.110909	interspecific
KP649312 Clubiona moesta	{Gp 2}	KP647387 Clubiona quebecana	{Gp 9}	0.110909	interspecific
KP655215 Clubiona moesta	{Gp 2}	KP647387 Clubiona quebecana	{Gp 9}	0.110909	interspecific
JN309660 Clubiona moesta	{Gp 2}	KP652758 Clubiona quebecana	{Gp 9}	0.110909	interspecific
KY268743 Clubiona diversa	{Gp 3}	MZ631097 Clubiona trivialis	{Gp 11}	0.110909	interspecific
KY268743 Clubiona diversa	{Gp 3}	MZ608416 Clubiona trivialis	{Gp 11}	0.110909	interspecific
KY268684 Clubiona diversa	{Gp 3}	MW731609 Clubiona menglun	{Gp 6}	0.112727	interspecific
KY268327 Clubiona diversa	{Gp 3}	MW731609 Clubiona menglun	{Gp 6}	0.112727	interspecific
KY268438 Clubiona subtilis	{Gp 10}	YHCLU0404	{Gp 12}	0.112727	interspecific
KY269058 Clubiona subtilis	{Gp 10}	YHCLU0404	{Gp 12}	0.112727	interspecific
KY269142 Clubiona subtilis	{Gp 10}	YHCLU0404	{Gp 12}	0.112727	interspecific
KY269405 Clubiona subtilis	{Gp 10}	YHCLU0404	{Gp 12}	0.112727	interspecific
KY269961 Clubiona subtilis	{Gp 10}	YHCLU0404	{Gp 12}	0.112727	interspecific
JN309660 Clubiona moesta	{Gp 2}	KY268684 Clubiona diversa	{Gp 3}	0.112727	interspecific
KP649071 Clubiona moesta	{Gp 2}	KY268684 Clubiona diversa	{Gp 3}	0.112727	interspecific
KP649312 Clubiona moesta	{Gp 2}	KY270035 Clubiona diversa	{Gp 3}	0.112727	interspecific
KP655215 Clubiona moesta	{Gp 2}	KY270035 Clubiona diversa	{Gp 3}	0.112727	interspecific
JN309660 Clubiona moesta	{Gp 2}	KY268327 Clubiona diversa	{Gp 3}	0.112727	interspecific
KP649071 Clubiona moesta	{Gp 2}	KY268327 Clubiona diversa	{Gp 3}	0.112727	interspecific
JN309660 Clubiona moesta	{Gp 2}	MW731605 Clubiona subquebecanadrial	{Gp 4}	0.112727	interspecific
KP649071 Clubiona moesta	{Gp 2}	MW731605 Clubiona subquebecanadrial	{Gp 4}	0.112727	interspecific
KY270245 Clubiona diversa	{Gp 3}	MW731609 Clubiona menglun	{Gp 6}	0.112727	interspecific
KY268684 Clubiona diversa	{Gp 3}	MW731608 Clubiona bicornis	{Gp 7}	0.112727	interspecific
KY268327 Clubiona diversa	{Gp 3}	MW731608 Clubiona bicornis	{Gp 7}	0.112727	interspecific
KP649071 Clubiona moesta	{Gp 2}	KM832835 Clubiona pygmaea	{Gp 8}	0.112727	interspecific
MW731605 Clubiona subquebecanadrial	{Gp 4}	KM832835 Clubiona pygmaea	{Gp 8}	0.112727	interspecific
KP649071 Clubiona moesta	{Gp 2}	KM824731 Clubiona pygmaea	{Gp 8}	0.112727	interspecific
MW731605 Clubiona subquebecanadrial	{Gp 4}	KM824731 Clubiona pygmaea	{Gp 8}	0.112727	interspecific
KP649071 Clubiona moesta	{Gp 2}	KM826253 Clubiona pygmaea	{Gp 8}	0.112727	interspecific
MW731605 Clubiona subquebecanadrial	{Gp 4}	KM826253 Clubiona pygmaea	{Gp 8}	0.112727	interspecific
KP649071 Clubiona moesta	{Gp 2}	KM835789 Clubiona pygmaea	{Gp 8}	0.112727	interspecific
MW731605 Clubiona subquebecanadrial	{Gp 4}	KM835789 Clubiona pygmaea	{Gp 8}	0.112727	interspecific
KP649071 Clubiona moesta	{Gp 2}	KM839234 Clubiona pygmaea	{Gp 8}	0.112727	interspecific
MW731605 Clubiona subquebecanadrial	{Gp 4}	KM839234 Clubiona pygmaea	{Gp 8}	0.112727	interspecific
JN309772 Clubiona moesta	{Gp 2}	KP647547 Clubiona quebecana	{Gp 9}	0.112727	interspecific
KP649312 Clubiona moesta	{Gp 2}	KP647547 Clubiona quebecana	{Gp 9}	0.112727	interspecific
KP655215 Clubiona moesta	{Gp 2}	KP647547 Clubiona quebecana	{Gp 9}	0.112727	interspecific
JN309772 Clubiona moesta	{Gp 2}	KP650771 Clubiona quebecana	{Gp 9}	0.112727	interspecific
KP649312 Clubiona moesta	{Gp 2}	KP650771 Clubiona quebecana	{Gp 9}	0.112727	interspecific
KP655215 Clubiona moesta	{Gp 2}	KP650771 Clubiona quebecana	{Gp 9}	0.112727	interspecific
JN309772 Clubiona moesta	{Gp 2}	KP652526 Clubiona quebecana	{Gp 9}	0.112727	interspecific
KP649312 Clubiona moesta	{Gp 2}	KP652526 Clubiona quebecana	{Gp 9}	0.112727	interspecific
KP655215 Clubiona moesta	{Gp 2}	KP652526 Clubiona quebecana	{Gp 9}	0.112727	interspecific
JN309660 Clubiona moesta	{Gp 2}	KP647387 Clubiona quebecana	{Gp 9}	0.112727	interspecific
JN309772 Clubiona moesta	{Gp 2}	KY268438 Clubiona subtilis	{Gp 10}	0.112727	interspecific
JN309660 Clubiona moesta	{Gp 2}	KY268438 Clubiona subtilis	{Gp 10}	0.112727	interspecific
JN309772 Clubiona moesta	{Gp 2}	KY269058 Clubiona subtilis	{Gp 10}	0.112727	interspecific
JN309660 Clubiona moesta	{Gp 2}	KY269058 Clubiona subtilis	{Gp 10}	0.112727	interspecific
JN309772 Clubiona moesta	{Gp 2}	KY269142 Clubiona subtilis	{Gp 10}	0.112727	interspecific
JN309660 Clubiona moesta	{Gp 2}	KY269142 Clubiona subtilis	{Gp 10}	0.112727	interspecific
JN309772 Clubiona moesta	{Gp 2}	KY269405 Clubiona subtilis	{Gp 10}	0.112727	interspecific
JN309660 Clubiona moesta	{Gp 2}	KY269405 Clubiona subtilis	{Gp 10}	0.112727	interspecific
JN309772 Clubiona moesta	{Gp 2}	KY269961 Clubiona subtilis	{Gp 10}	0.112727	interspecific
JN309660 Clubiona moesta	{Gp 2}	KY269961 Clubiona subtilis	{Gp 10}	0.112727	interspecific
KY270245 Clubiona diversa	{Gp 3}	MZ608731 Clubiona trivialis	{Gp 11}	0.112727	interspecific
KY270245 Clubiona diversa	{Gp 3}	MZ609493 Clubiona trivialis	{Gp 11}	0.112727	interspecific
KY270245 Clubiona diversa	{Gp 3}	MZ609858 Clubiona trivialis	{Gp 11}	0.112727	interspecific
KP652758 Clubiona quebecana	{Gp 9}	YHCLU0404	{Gp 12}	0.112727	interspecific
KP649071 Clubiona moesta	{Gp 2}	KY270245 Clubiona diversa	{Gp 3}	0.114545	interspecific
KY268684 Clubiona diversa	{Gp 3}	MW731639 Clubiona cheni	{Gp 5}	0.114545	interspecific
KY268327 Clubiona diversa	{Gp 3}	MW731639 Clubiona cheni	{Gp 5}	0.114545	interspecific
KY268684 Clubiona diversa	{Gp 3}	MW731640 Clubiona cheni	{Gp 5}	0.114545	interspecific
KY268327 Clubiona diversa	{Gp 3}	MW731640 Clubiona cheni	{Gp 5}	0.114545	interspecific
KY268743 Clubiona diversa	{Gp 3}	MW731609 Clubiona menglun	{Gp 6}	0.114545	interspecific
KP652758 Clubiona quebecana	{Gp 9}	KY268438 Clubiona subtilis	{Gp 10}	0.114545	interspecific
KP652758 Clubiona quebecana	{Gp 9}	KY269058 Clubiona subtilis	{Gp 10}	0.114545	interspecific
KP652758 Clubiona quebecana	{Gp 9}	KY269142 Clubiona subtilis	{Gp 10}	0.114545	interspecific
KP652758 Clubiona quebecana	{Gp 9}	KY269405 Clubiona subtilis	{Gp 10}	0.114545	interspecific
KP652758 Clubiona quebecana	{Gp 9}	KY269961 Clubiona subtilis	{Gp 10}	0.114545	interspecific
KP649312 Clubiona moesta	{Gp 2}	KY268684 Clubiona diversa	{Gp 3}	0.114545	interspecific
KP655215 Clubiona moesta	{Gp 2}	KY268684 Clubiona diversa	{Gp 3}	0.114545	interspecific
JN309660 Clubiona moesta	{Gp 2}	KY268743 Clubiona diversa	{Gp 3}	0.114545	interspecific
KP649071 Clubiona moesta	{Gp 2}	KY268743 Clubiona diversa	{Gp 3}	0.114545	interspecific
JN309772 Clubiona moesta	{Gp 2}	KY270035 Clubiona diversa	{Gp 3}	0.114545	interspecific
KP649312 Clubiona moesta	{Gp 2}	KY268327 Clubiona diversa	{Gp 3}	0.114545	interspecific
KP655215 Clubiona moesta	{Gp 2}	KY268327 Clubiona diversa	{Gp 3}	0.114545	interspecific
KP649312 Clubiona moesta	{Gp 2}	MW731605 Clubiona subquebecanadrial	{Gp 4}	0.114545	interspecific
KP655215 Clubiona moesta	{Gp 2}	MW731605 Clubiona subquebecanadrial	{Gp 4}	0.114545	interspecific
KP649071 Clubiona moesta	{Gp 2}	MW731609 Clubiona menglun	{Gp 6}	0.114545	interspecific
KY270245 Clubiona diversa	{Gp 3}	MW731608 Clubiona bicornis	{Gp 7}	0.114545	interspecific
KY268743 Clubiona diversa	{Gp 3}	MW731608 Clubiona bicornis	{Gp 7}	0.114545	interspecific
KY270035 Clubiona diversa	{Gp 3}	MW731608 Clubiona bicornis	{Gp 7}	0.114545	interspecific
KP649312 Clubiona moesta	{Gp 2}	KM832835 Clubiona pygmaea	{Gp 8}	0.114545	interspecific
KP655215 Clubiona moesta	{Gp 2}	KM832835 Clubiona pygmaea	{Gp 8}	0.114545	interspecific
KY270245 Clubiona diversa	{Gp 3}	KM832835 Clubiona pygmaea	{Gp 8}	0.114545	interspecific
KP649312 Clubiona moesta	{Gp 2}	KM824731 Clubiona pygmaea	{Gp 8}	0.114545	interspecific
KP655215 Clubiona moesta	{Gp 2}	KM824731 Clubiona pygmaea	{Gp 8}	0.114545	interspecific
KY270245 Clubiona diversa	{Gp 3}	KM824731 Clubiona pygmaea	{Gp 8}	0.114545	interspecific
KP649312 Clubiona moesta	{Gp 2}	KM826253 Clubiona pygmaea	{Gp 8}	0.114545	interspecific
KP655215 Clubiona moesta	{Gp 2}	KM826253 Clubiona pygmaea	{Gp 8}	0.114545	interspecific
KY270245 Clubiona diversa	{Gp 3}	KM826253 Clubiona pygmaea	{Gp 8}	0.114545	interspecific
KP649312 Clubiona moesta	{Gp 2}	KM835789 Clubiona pygmaea	{Gp 8}	0.114545	interspecific
KP655215 Clubiona moesta	{Gp 2}	KM835789 Clubiona pygmaea	{Gp 8}	0.114545	interspecific
KY270245 Clubiona diversa	{Gp 3}	KM835789 Clubiona pygmaea	{Gp 8}	0.114545	interspecific
KP649312 Clubiona moesta	{Gp 2}	KM839234 Clubiona pygmaea	{Gp 8}	0.114545	interspecific
KP655215 Clubiona moesta	{Gp 2}	KM839234 Clubiona pygmaea	{Gp 8}	0.114545	interspecific
KY270245 Clubiona diversa	{Gp 3}	KM839234 Clubiona pygmaea	{Gp 8}	0.114545	interspecific
JN309660 Clubiona moesta	{Gp 2}	KP647547 Clubiona quebecana	{Gp 9}	0.114545	interspecific
JN309660 Clubiona moesta	{Gp 2}	KP650771 Clubiona quebecana	{Gp 9}	0.114545	interspecific
JN309660 Clubiona moesta	{Gp 2}	KP652526 Clubiona quebecana	{Gp 9}	0.114545	interspecific
JN309772 Clubiona moesta	{Gp 2}	KP652758 Clubiona quebecana	{Gp 9}	0.114545	interspecific
KY270245 Clubiona diversa	{Gp 3}	MZ631097 Clubiona trivialis	{Gp 11}	0.114545	interspecific
KY270245 Clubiona diversa	{Gp 3}	MZ608416 Clubiona trivialis	{Gp 11}	0.114545	interspecific
KY268438 Clubiona subtilis	{Gp 10}	YHCLU0405	{Gp 12}	0.114545	interspecific
KY269058 Clubiona subtilis	{Gp 10}	YHCLU0405	{Gp 12}	0.114545	interspecific
KY269142 Clubiona subtilis	{Gp 10}	YHCLU0405	{Gp 12}	0.114545	interspecific
KY269405 Clubiona subtilis	{Gp 10}	YHCLU0405	{Gp 12}	0.114545	interspecific
KY269961 Clubiona subtilis	{Gp 10}	YHCLU0405	{Gp 12}	0.114545	interspecific
KY268438 Clubiona subtilis	{Gp 10}	YHCLU0406	{Gp 12}	0.114545	interspecific
KY269058 Clubiona subtilis	{Gp 10}	YHCLU0406	{Gp 12}	0.114545	interspecific
KY269142 Clubiona subtilis	{Gp 10}	YHCLU0406	{Gp 12}	0.114545	interspecific
KY269405 Clubiona subtilis	{Gp 10}	YHCLU0406	{Gp 12}	0.114545	interspecific
KY269961 Clubiona subtilis	{Gp 10}	YHCLU0406	{Gp 12}	0.114545	interspecific
KP649312 Clubiona moesta	{Gp 2}	KY270245 Clubiona diversa	{Gp 3}	0.116364	interspecific
KP655215 Clubiona moesta	{Gp 2}	KY270245 Clubiona diversa	{Gp 3}	0.116364	interspecific
JN309772 Clubiona moesta	{Gp 2}	KY268684 Clubiona diversa	{Gp 3}	0.116364	interspecific
KP649312 Clubiona moesta	{Gp 2}	KY268743 Clubiona diversa	{Gp 3}	0.116364	interspecific
KP655215 Clubiona moesta	{Gp 2}	KY268743 Clubiona diversa	{Gp 3}	0.116364	interspecific
JN309772 Clubiona moesta	{Gp 2}	KY268327 Clubiona diversa	{Gp 3}	0.116364	interspecific
KY268743 Clubiona diversa	{Gp 3}	MW731639 Clubiona cheni	{Gp 5}	0.116364	interspecific
KY270035 Clubiona diversa	{Gp 3}	MW731639 Clubiona cheni	{Gp 5}	0.116364	interspecific
KY268743 Clubiona diversa	{Gp 3}	MW731640 Clubiona cheni	{Gp 5}	0.116364	interspecific
KY270035 Clubiona diversa	{Gp 3}	MW731640 Clubiona cheni	{Gp 5}	0.116364	interspecific
KP649312 Clubiona moesta	{Gp 2}	MW731609 Clubiona menglun	{Gp 6}	0.116364	interspecific
KP655215 Clubiona moesta	{Gp 2}	MW731609 Clubiona menglun	{Gp 6}	0.116364	interspecific
KY268684 Clubiona diversa	{Gp 3}	MW731587 Clubiona bicornis	{Gp 7}	0.116364	interspecific
KY268327 Clubiona diversa	{Gp 3}	MW731587 Clubiona bicornis	{Gp 7}	0.116364	interspecific
JN309660 Clubiona moesta	{Gp 2}	KM832835 Clubiona pygmaea	{Gp 8}	0.116364	interspecific
KY270035 Clubiona diversa	{Gp 3}	KM832835 Clubiona pygmaea	{Gp 8}	0.116364	interspecific
MW731639 Clubiona cheni	{Gp 5}	KM832835 Clubiona pygmaea	{Gp 8}	0.116364	interspecific
MW731640 Clubiona cheni	{Gp 5}	KM832835 Clubiona pygmaea	{Gp 8}	0.116364	interspecific
JN309660 Clubiona moesta	{Gp 2}	KM824731 Clubiona pygmaea	{Gp 8}	0.116364	interspecific
KY270035 Clubiona diversa	{Gp 3}	KM824731 Clubiona pygmaea	{Gp 8}	0.116364	interspecific
MW731639 Clubiona cheni	{Gp 5}	KM824731 Clubiona pygmaea	{Gp 8}	0.116364	interspecific
MW731640 Clubiona cheni	{Gp 5}	KM824731 Clubiona pygmaea	{Gp 8}	0.116364	interspecific
JN309660 Clubiona moesta	{Gp 2}	KM826253 Clubiona pygmaea	{Gp 8}	0.116364	interspecific
KY270035 Clubiona diversa	{Gp 3}	KM826253 Clubiona pygmaea	{Gp 8}	0.116364	interspecific
MW731639 Clubiona cheni	{Gp 5}	KM826253 Clubiona pygmaea	{Gp 8}	0.116364	interspecific
MW731640 Clubiona cheni	{Gp 5}	KM826253 Clubiona pygmaea	{Gp 8}	0.116364	interspecific
JN309660 Clubiona moesta	{Gp 2}	KM835789 Clubiona pygmaea	{Gp 8}	0.116364	interspecific
KY270035 Clubiona diversa	{Gp 3}	KM835789 Clubiona pygmaea	{Gp 8}	0.116364	interspecific
MW731639 Clubiona cheni	{Gp 5}	KM835789 Clubiona pygmaea	{Gp 8}	0.116364	interspecific
MW731640 Clubiona cheni	{Gp 5}	KM835789 Clubiona pygmaea	{Gp 8}	0.116364	interspecific
JN309660 Clubiona moesta	{Gp 2}	KM839234 Clubiona pygmaea	{Gp 8}	0.116364	interspecific
KY270035 Clubiona diversa	{Gp 3}	KM839234 Clubiona pygmaea	{Gp 8}	0.116364	interspecific
MW731639 Clubiona cheni	{Gp 5}	KM839234 Clubiona pygmaea	{Gp 8}	0.116364	interspecific
MW731640 Clubiona cheni	{Gp 5}	KM839234 Clubiona pygmaea	{Gp 8}	0.116364	interspecific
JN309772 Clubiona moesta	{Gp 2}	KP647387 Clubiona quebecana	{Gp 9}	0.116364	interspecific
MW731639 Clubiona cheni	{Gp 5}	KP647387 Clubiona quebecana	{Gp 9}	0.116364	interspecific
MW731640 Clubiona cheni	{Gp 5}	KP647387 Clubiona quebecana	{Gp 9}	0.116364	interspecific
MW731639 Clubiona cheni	{Gp 5}	KP652758 Clubiona quebecana	{Gp 9}	0.116364	interspecific
MW731640 Clubiona cheni	{Gp 5}	KP652758 Clubiona quebecana	{Gp 9}	0.116364	interspecific
KP647387 Clubiona quebecana	{Gp 9}	KY268438 Clubiona subtilis	{Gp 10}	0.116364	interspecific
KP647387 Clubiona quebecana	{Gp 9}	KY269058 Clubiona subtilis	{Gp 10}	0.116364	interspecific
KP647387 Clubiona quebecana	{Gp 9}	KY269142 Clubiona subtilis	{Gp 10}	0.116364	interspecific
KP647387 Clubiona quebecana	{Gp 9}	KY269405 Clubiona subtilis	{Gp 10}	0.116364	interspecific
KP647387 Clubiona quebecana	{Gp 9}	KY269961 Clubiona subtilis	{Gp 10}	0.116364	interspecific
JN309772 Clubiona moesta	{Gp 2}	KY270245 Clubiona diversa	{Gp 3}	0.118182	interspecific
JN309660 Clubiona moesta	{Gp 2}	KY270245 Clubiona diversa	{Gp 3}	0.118182	interspecific
KY270245 Clubiona diversa	{Gp 3}	MW731639 Clubiona cheni	{Gp 5}	0.118182	interspecific
KY270245 Clubiona diversa	{Gp 3}	MW731640 Clubiona cheni	{Gp 5}	0.118182	interspecific
JN309660 Clubiona moesta	{Gp 2}	MW731609 Clubiona menglun	{Gp 6}	0.118182	interspecific
KY270245 Clubiona diversa	{Gp 3}	MW731587 Clubiona bicornis	{Gp 7}	0.118182	interspecific
KP647547 Clubiona quebecana	{Gp 9}	MZ631097 Clubiona trivialis	{Gp 11}	0.118182	interspecific
KP650771 Clubiona quebecana	{Gp 9}	MZ631097 Clubiona trivialis	{Gp 11}	0.118182	interspecific
KP652526 Clubiona quebecana	{Gp 9}	MZ631097 Clubiona trivialis	{Gp 11}	0.118182	interspecific
KP647547 Clubiona quebecana	{Gp 9}	MZ608416 Clubiona trivialis	{Gp 11}	0.118182	interspecific
KP650771 Clubiona quebecana	{Gp 9}	MZ608416 Clubiona trivialis	{Gp 11}	0.118182	interspecific
KP652526 Clubiona quebecana	{Gp 9}	MZ608416 Clubiona trivialis	{Gp 11}	0.118182	interspecific
KP652758 Clubiona quebecana	{Gp 9}	MZ608731 Clubiona trivialis	{Gp 11}	0.118182	interspecific
KP652758 Clubiona quebecana	{Gp 9}	MZ609493 Clubiona trivialis	{Gp 11}	0.118182	interspecific
KP652758 Clubiona quebecana	{Gp 9}	MZ609858 Clubiona trivialis	{Gp 11}	0.118182	interspecific
JN309772 Clubiona moesta	{Gp 2}	KY268743 Clubiona diversa	{Gp 3}	0.118182	interspecific
KY268743 Clubiona diversa	{Gp 3}	MW731587 Clubiona bicornis	{Gp 7}	0.118182	interspecific
KY270035 Clubiona diversa	{Gp 3}	MW731587 Clubiona bicornis	{Gp 7}	0.118182	interspecific
JN309772 Clubiona moesta	{Gp 2}	KM832835 Clubiona pygmaea	{Gp 8}	0.118182	interspecific
KY268684 Clubiona diversa	{Gp 3}	KM832835 Clubiona pygmaea	{Gp 8}	0.118182	interspecific
KY268327 Clubiona diversa	{Gp 3}	KM832835 Clubiona pygmaea	{Gp 8}	0.118182	interspecific
JN309772 Clubiona moesta	{Gp 2}	KM824731 Clubiona pygmaea	{Gp 8}	0.118182	interspecific
KY268684 Clubiona diversa	{Gp 3}	KM824731 Clubiona pygmaea	{Gp 8}	0.118182	interspecific
KY268327 Clubiona diversa	{Gp 3}	KM824731 Clubiona pygmaea	{Gp 8}	0.118182	interspecific
JN309772 Clubiona moesta	{Gp 2}	KM826253 Clubiona pygmaea	{Gp 8}	0.118182	interspecific
KY268684 Clubiona diversa	{Gp 3}	KM826253 Clubiona pygmaea	{Gp 8}	0.118182	interspecific
KY268327 Clubiona diversa	{Gp 3}	KM826253 Clubiona pygmaea	{Gp 8}	0.118182	interspecific
JN309772 Clubiona moesta	{Gp 2}	KM835789 Clubiona pygmaea	{Gp 8}	0.118182	interspecific
KY268684 Clubiona diversa	{Gp 3}	KM835789 Clubiona pygmaea	{Gp 8}	0.118182	interspecific
KY268327 Clubiona diversa	{Gp 3}	KM835789 Clubiona pygmaea	{Gp 8}	0.118182	interspecific
JN309772 Clubiona moesta	{Gp 2}	KM839234 Clubiona pygmaea	{Gp 8}	0.118182	interspecific
KY268684 Clubiona diversa	{Gp 3}	KM839234 Clubiona pygmaea	{Gp 8}	0.118182	interspecific
KY268327 Clubiona diversa	{Gp 3}	KM839234 Clubiona pygmaea	{Gp 8}	0.118182	interspecific
KY270035 Clubiona diversa	{Gp 3}	MW731605 Clubiona subquebecanadrial	{Gp 4}	0.12	interspecific
JN309772 Clubiona moesta	{Gp 2}	MW731609 Clubiona menglun	{Gp 6}	0.12	interspecific
KY268743 Clubiona diversa	{Gp 3}	KM832835 Clubiona pygmaea	{Gp 8}	0.12	interspecific
MW731608 Clubiona bicornis	{Gp 7}	KM832835 Clubiona pygmaea	{Gp 8}	0.12	interspecific
KY268743 Clubiona diversa	{Gp 3}	KM824731 Clubiona pygmaea	{Gp 8}	0.12	interspecific
MW731608 Clubiona bicornis	{Gp 7}	KM824731 Clubiona pygmaea	{Gp 8}	0.12	interspecific
KY268743 Clubiona diversa	{Gp 3}	KM826253 Clubiona pygmaea	{Gp 8}	0.12	interspecific
MW731608 Clubiona bicornis	{Gp 7}	KM826253 Clubiona pygmaea	{Gp 8}	0.12	interspecific
KY268743 Clubiona diversa	{Gp 3}	KM835789 Clubiona pygmaea	{Gp 8}	0.12	interspecific
MW731608 Clubiona bicornis	{Gp 7}	KM835789 Clubiona pygmaea	{Gp 8}	0.12	interspecific
KY268743 Clubiona diversa	{Gp 3}	KM839234 Clubiona pygmaea	{Gp 8}	0.12	interspecific
MW731608 Clubiona bicornis	{Gp 7}	KM839234 Clubiona pygmaea	{Gp 8}	0.12	interspecific
MW731639 Clubiona cheni	{Gp 5}	KP647547 Clubiona quebecana	{Gp 9}	0.12	interspecific
MW731640 Clubiona cheni	{Gp 5}	KP647547 Clubiona quebecana	{Gp 9}	0.12	interspecific
MW731639 Clubiona cheni	{Gp 5}	KP650771 Clubiona quebecana	{Gp 9}	0.12	interspecific
MW731640 Clubiona cheni	{Gp 5}	KP650771 Clubiona quebecana	{Gp 9}	0.12	interspecific
MW731639 Clubiona cheni	{Gp 5}	KP652526 Clubiona quebecana	{Gp 9}	0.12	interspecific
MW731640 Clubiona cheni	{Gp 5}	KP652526 Clubiona quebecana	{Gp 9}	0.12	interspecific
KP647547 Clubiona quebecana	{Gp 9}	KY268438 Clubiona subtilis	{Gp 10}	0.12	interspecific
KP650771 Clubiona quebecana	{Gp 9}	KY268438 Clubiona subtilis	{Gp 10}	0.12	interspecific
KP652526 Clubiona quebecana	{Gp 9}	KY268438 Clubiona subtilis	{Gp 10}	0.12	interspecific
KP647547 Clubiona quebecana	{Gp 9}	KY269058 Clubiona subtilis	{Gp 10}	0.12	interspecific
KP650771 Clubiona quebecana	{Gp 9}	KY269058 Clubiona subtilis	{Gp 10}	0.12	interspecific
KP652526 Clubiona quebecana	{Gp 9}	KY269058 Clubiona subtilis	{Gp 10}	0.12	interspecific
KP647547 Clubiona quebecana	{Gp 9}	KY269142 Clubiona subtilis	{Gp 10}	0.12	interspecific
KP650771 Clubiona quebecana	{Gp 9}	KY269142 Clubiona subtilis	{Gp 10}	0.12	interspecific
KP652526 Clubiona quebecana	{Gp 9}	KY269142 Clubiona subtilis	{Gp 10}	0.12	interspecific
KP647547 Clubiona quebecana	{Gp 9}	KY269405 Clubiona subtilis	{Gp 10}	0.12	interspecific
KP650771 Clubiona quebecana	{Gp 9}	KY269405 Clubiona subtilis	{Gp 10}	0.12	interspecific
KP652526 Clubiona quebecana	{Gp 9}	KY269405 Clubiona subtilis	{Gp 10}	0.12	interspecific
KP647547 Clubiona quebecana	{Gp 9}	KY269961 Clubiona subtilis	{Gp 10}	0.12	interspecific
KP650771 Clubiona quebecana	{Gp 9}	KY269961 Clubiona subtilis	{Gp 10}	0.12	interspecific
KP652526 Clubiona quebecana	{Gp 9}	KY269961 Clubiona subtilis	{Gp 10}	0.12	interspecific
KP652758 Clubiona quebecana	{Gp 9}	MZ631097 Clubiona trivialis	{Gp 11}	0.12	interspecific
KP652758 Clubiona quebecana	{Gp 9}	MZ608416 Clubiona trivialis	{Gp 11}	0.12	interspecific
KP647547 Clubiona quebecana	{Gp 9}	MZ608731 Clubiona trivialis	{Gp 11}	0.12	interspecific
KP650771 Clubiona quebecana	{Gp 9}	MZ608731 Clubiona trivialis	{Gp 11}	0.12	interspecific
KP652526 Clubiona quebecana	{Gp 9}	MZ608731 Clubiona trivialis	{Gp 11}	0.12	interspecific
KP647387 Clubiona quebecana	{Gp 9}	MZ608731 Clubiona trivialis	{Gp 11}	0.12	interspecific
KP647547 Clubiona quebecana	{Gp 9}	MZ609493 Clubiona trivialis	{Gp 11}	0.12	interspecific
KP650771 Clubiona quebecana	{Gp 9}	MZ609493 Clubiona trivialis	{Gp 11}	0.12	interspecific
KP652526 Clubiona quebecana	{Gp 9}	MZ609493 Clubiona trivialis	{Gp 11}	0.12	interspecific
KP647387 Clubiona quebecana	{Gp 9}	MZ609493 Clubiona trivialis	{Gp 11}	0.12	interspecific
KP647547 Clubiona quebecana	{Gp 9}	MZ609858 Clubiona trivialis	{Gp 11}	0.12	interspecific
KP650771 Clubiona quebecana	{Gp 9}	MZ609858 Clubiona trivialis	{Gp 11}	0.12	interspecific
KP652526 Clubiona quebecana	{Gp 9}	MZ609858 Clubiona trivialis	{Gp 11}	0.12	interspecific
KP647387 Clubiona quebecana	{Gp 9}	MZ609858 Clubiona trivialis	{Gp 11}	0.12	interspecific
KY268684 Clubiona diversa	{Gp 3}	YHCLU0405	{Gp 12}	0.12	interspecific
KY268327 Clubiona diversa	{Gp 3}	YHCLU0405	{Gp 12}	0.12	interspecific
MW731609 Clubiona menglun	{Gp 6}	YHCLU0405	{Gp 12}	0.12	interspecific
KY268684 Clubiona diversa	{Gp 3}	YHCLU0406	{Gp 12}	0.12	interspecific
KY268327 Clubiona diversa	{Gp 3}	YHCLU0406	{Gp 12}	0.12	interspecific
MW731609 Clubiona menglun	{Gp 6}	YHCLU0406	{Gp 12}	0.12	interspecific
MW731587 Clubiona bicornis	{Gp 7}	KM832835 Clubiona pygmaea	{Gp 8}	0.121818	interspecific
MW731587 Clubiona bicornis	{Gp 7}	KM824731 Clubiona pygmaea	{Gp 8}	0.121818	interspecific
MW731587 Clubiona bicornis	{Gp 7}	KM826253 Clubiona pygmaea	{Gp 8}	0.121818	interspecific
MW731587 Clubiona bicornis	{Gp 7}	KM835789 Clubiona pygmaea	{Gp 8}	0.121818	interspecific
MW731587 Clubiona bicornis	{Gp 7}	KM839234 Clubiona pygmaea	{Gp 8}	0.121818	interspecific
JN309772 Clubiona moesta	{Gp 2}	MW731605 Clubiona subquebecanadrial	{Gp 4}	0.121818	interspecific
KY268684 Clubiona diversa	{Gp 3}	MW731605 Clubiona subquebecanadrial	{Gp 4}	0.121818	interspecific
KY268327 Clubiona diversa	{Gp 3}	MW731605 Clubiona subquebecanadrial	{Gp 4}	0.121818	interspecific
MW731605 Clubiona subquebecanadrial	{Gp 4}	KY268438 Clubiona subtilis	{Gp 10}	0.121818	interspecific
MW731609 Clubiona menglun	{Gp 6}	KY268438 Clubiona subtilis	{Gp 10}	0.121818	interspecific
KM832835 Clubiona pygmaea	{Gp 8}	KY268438 Clubiona subtilis	{Gp 10}	0.121818	interspecific
KM824731 Clubiona pygmaea	{Gp 8}	KY268438 Clubiona subtilis	{Gp 10}	0.121818	interspecific
KM826253 Clubiona pygmaea	{Gp 8}	KY268438 Clubiona subtilis	{Gp 10}	0.121818	interspecific
KM835789 Clubiona pygmaea	{Gp 8}	KY268438 Clubiona subtilis	{Gp 10}	0.121818	interspecific
KM839234 Clubiona pygmaea	{Gp 8}	KY268438 Clubiona subtilis	{Gp 10}	0.121818	interspecific
MW731605 Clubiona subquebecanadrial	{Gp 4}	KY269058 Clubiona subtilis	{Gp 10}	0.121818	interspecific
MW731609 Clubiona menglun	{Gp 6}	KY269058 Clubiona subtilis	{Gp 10}	0.121818	interspecific
KM832835 Clubiona pygmaea	{Gp 8}	KY269058 Clubiona subtilis	{Gp 10}	0.121818	interspecific
KM824731 Clubiona pygmaea	{Gp 8}	KY269058 Clubiona subtilis	{Gp 10}	0.121818	interspecific
KM826253 Clubiona pygmaea	{Gp 8}	KY269058 Clubiona subtilis	{Gp 10}	0.121818	interspecific
KM835789 Clubiona pygmaea	{Gp 8}	KY269058 Clubiona subtilis	{Gp 10}	0.121818	interspecific
KM839234 Clubiona pygmaea	{Gp 8}	KY269058 Clubiona subtilis	{Gp 10}	0.121818	interspecific
MW731605 Clubiona subquebecanadrial	{Gp 4}	KY269142 Clubiona subtilis	{Gp 10}	0.121818	interspecific
MW731609 Clubiona menglun	{Gp 6}	KY269142 Clubiona subtilis	{Gp 10}	0.121818	interspecific
KM832835 Clubiona pygmaea	{Gp 8}	KY269142 Clubiona subtilis	{Gp 10}	0.121818	interspecific
KM824731 Clubiona pygmaea	{Gp 8}	KY269142 Clubiona subtilis	{Gp 10}	0.121818	interspecific
KM826253 Clubiona pygmaea	{Gp 8}	KY269142 Clubiona subtilis	{Gp 10}	0.121818	interspecific
KM835789 Clubiona pygmaea	{Gp 8}	KY269142 Clubiona subtilis	{Gp 10}	0.121818	interspecific
KM839234 Clubiona pygmaea	{Gp 8}	KY269142 Clubiona subtilis	{Gp 10}	0.121818	interspecific
MW731605 Clubiona subquebecanadrial	{Gp 4}	KY269405 Clubiona subtilis	{Gp 10}	0.121818	interspecific
MW731609 Clubiona menglun	{Gp 6}	KY269405 Clubiona subtilis	{Gp 10}	0.121818	interspecific
KM832835 Clubiona pygmaea	{Gp 8}	KY269405 Clubiona subtilis	{Gp 10}	0.121818	interspecific
KM824731 Clubiona pygmaea	{Gp 8}	KY269405 Clubiona subtilis	{Gp 10}	0.121818	interspecific
KM826253 Clubiona pygmaea	{Gp 8}	KY269405 Clubiona subtilis	{Gp 10}	0.121818	interspecific
KM835789 Clubiona pygmaea	{Gp 8}	KY269405 Clubiona subtilis	{Gp 10}	0.121818	interspecific
KM839234 Clubiona pygmaea	{Gp 8}	KY269405 Clubiona subtilis	{Gp 10}	0.121818	interspecific
MW731605 Clubiona subquebecanadrial	{Gp 4}	KY269961 Clubiona subtilis	{Gp 10}	0.121818	interspecific
MW731609 Clubiona menglun	{Gp 6}	KY269961 Clubiona subtilis	{Gp 10}	0.121818	interspecific
KM832835 Clubiona pygmaea	{Gp 8}	KY269961 Clubiona subtilis	{Gp 10}	0.121818	interspecific
KM824731 Clubiona pygmaea	{Gp 8}	KY269961 Clubiona subtilis	{Gp 10}	0.121818	interspecific
KM826253 Clubiona pygmaea	{Gp 8}	KY269961 Clubiona subtilis	{Gp 10}	0.121818	interspecific
KM835789 Clubiona pygmaea	{Gp 8}	KY269961 Clubiona subtilis	{Gp 10}	0.121818	interspecific
KM839234 Clubiona pygmaea	{Gp 8}	KY269961 Clubiona subtilis	{Gp 10}	0.121818	interspecific
KP647387 Clubiona quebecana	{Gp 9}	MZ631097 Clubiona trivialis	{Gp 11}	0.121818	interspecific
KP647387 Clubiona quebecana	{Gp 9}	MZ608416 Clubiona trivialis	{Gp 11}	0.121818	interspecific
MW731605 Clubiona subquebecanadrial	{Gp 4}	MZ608731 Clubiona trivialis	{Gp 11}	0.121818	interspecific
MW731605 Clubiona subquebecanadrial	{Gp 4}	MZ609493 Clubiona trivialis	{Gp 11}	0.121818	interspecific
MW731605 Clubiona subquebecanadrial	{Gp 4}	MZ609858 Clubiona trivialis	{Gp 11}	0.121818	interspecific
KY268684 Clubiona diversa	{Gp 3}	YHCLU0403	{Gp 12}	0.121818	interspecific
KY268327 Clubiona diversa	{Gp 3}	YHCLU0403	{Gp 12}	0.121818	interspecific
KP649071 Clubiona moesta	{Gp 2}	YHCLU0405	{Gp 12}	0.121818	interspecific
KY270245 Clubiona diversa	{Gp 3}	YHCLU0405	{Gp 12}	0.121818	interspecific
KY268743 Clubiona diversa	{Gp 3}	YHCLU0405	{Gp 12}	0.121818	interspecific
KY270035 Clubiona diversa	{Gp 3}	YHCLU0405	{Gp 12}	0.121818	interspecific
KP649071 Clubiona moesta	{Gp 2}	YHCLU0406	{Gp 12}	0.121818	interspecific
KY270245 Clubiona diversa	{Gp 3}	YHCLU0406	{Gp 12}	0.121818	interspecific
KY268743 Clubiona diversa	{Gp 3}	YHCLU0406	{Gp 12}	0.121818	interspecific
KY270035 Clubiona diversa	{Gp 3}	YHCLU0406	{Gp 12}	0.121818	interspecific
KY270035 Clubiona diversa	{Gp 3}	KY268438 Clubiona subtilis	{Gp 10}	0.123636	interspecific
KY270035 Clubiona diversa	{Gp 3}	KY269058 Clubiona subtilis	{Gp 10}	0.123636	interspecific
KY270035 Clubiona diversa	{Gp 3}	KY269142 Clubiona subtilis	{Gp 10}	0.123636	interspecific
KY270035 Clubiona diversa	{Gp 3}	KY269405 Clubiona subtilis	{Gp 10}	0.123636	interspecific
KY270035 Clubiona diversa	{Gp 3}	KY269961 Clubiona subtilis	{Gp 10}	0.123636	interspecific
MW731605 Clubiona subquebecanadrial	{Gp 4}	MZ631097 Clubiona trivialis	{Gp 11}	0.123636	interspecific
MW731605 Clubiona subquebecanadrial	{Gp 4}	MZ608416 Clubiona trivialis	{Gp 11}	0.123636	interspecific
KY268743 Clubiona diversa	{Gp 3}	YHCLU0403	{Gp 12}	0.123636	interspecific
KY270035 Clubiona diversa	{Gp 3}	YHCLU0403	{Gp 12}	0.123636	interspecific
MW731609 Clubiona menglun	{Gp 6}	YHCLU0403	{Gp 12}	0.123636	interspecific
KY268684 Clubiona diversa	{Gp 3}	YHCLU0404	{Gp 12}	0.123636	interspecific
KY268327 Clubiona diversa	{Gp 3}	YHCLU0404	{Gp 12}	0.123636	interspecific
MW731609 Clubiona menglun	{Gp 6}	YHCLU0404	{Gp 12}	0.123636	interspecific
KY268743 Clubiona diversa	{Gp 3}	MW731605 Clubiona subquebecanadrial	{Gp 4}	0.123636	interspecific
MW731587 Clubiona bicornis	{Gp 7}	KP652758 Clubiona quebecana	{Gp 9}	0.123636	interspecific
MW731608 Clubiona bicornis	{Gp 7}	KP652758 Clubiona quebecana	{Gp 9}	0.123636	interspecific
JN309772 Clubiona moesta	{Gp 2}	YHCLU0403	{Gp 12}	0.123636	interspecific
KP649071 Clubiona moesta	{Gp 2}	YHCLU0403	{Gp 12}	0.123636	interspecific
KY270245 Clubiona diversa	{Gp 3}	YHCLU0403	{Gp 12}	0.123636	interspecific
KP649312 Clubiona moesta	{Gp 2}	YHCLU0405	{Gp 12}	0.123636	interspecific
KP655215 Clubiona moesta	{Gp 2}	YHCLU0405	{Gp 12}	0.123636	interspecific
KP649312 Clubiona moesta	{Gp 2}	YHCLU0406	{Gp 12}	0.123636	interspecific
KP655215 Clubiona moesta	{Gp 2}	YHCLU0406	{Gp 12}	0.123636	interspecific
KY270245 Clubiona diversa	{Gp 3}	MW731605 Clubiona subquebecanadrial	{Gp 4}	0.125455	interspecific
MW731606 Clubiona subasrevida	{Gp 1}	KP647547 Clubiona quebecana	{Gp 9}	0.125455	interspecific
MW731607 Clubiona subasrevida	{Gp 1}	KP647547 Clubiona quebecana	{Gp 9}	0.125455	interspecific
MW731608 Clubiona bicornis	{Gp 7}	KP647547 Clubiona quebecana	{Gp 9}	0.125455	interspecific
MW731606 Clubiona subasrevida	{Gp 1}	KP650771 Clubiona quebecana	{Gp 9}	0.125455	interspecific
MW731607 Clubiona subasrevida	{Gp 1}	KP650771 Clubiona quebecana	{Gp 9}	0.125455	interspecific
MW731608 Clubiona bicornis	{Gp 7}	KP650771 Clubiona quebecana	{Gp 9}	0.125455	interspecific
MW731606 Clubiona subasrevida	{Gp 1}	KP652526 Clubiona quebecana	{Gp 9}	0.125455	interspecific
MW731607 Clubiona subasrevida	{Gp 1}	KP652526 Clubiona quebecana	{Gp 9}	0.125455	interspecific
MW731608 Clubiona bicornis	{Gp 7}	KP652526 Clubiona quebecana	{Gp 9}	0.125455	interspecific
KY268684 Clubiona diversa	{Gp 3}	KY268438 Clubiona subtilis	{Gp 10}	0.125455	interspecific
KY268327 Clubiona diversa	{Gp 3}	KY268438 Clubiona subtilis	{Gp 10}	0.125455	interspecific
KY268684 Clubiona diversa	{Gp 3}	KY269058 Clubiona subtilis	{Gp 10}	0.125455	interspecific
KY268327 Clubiona diversa	{Gp 3}	KY269058 Clubiona subtilis	{Gp 10}	0.125455	interspecific
KY268684 Clubiona diversa	{Gp 3}	KY269142 Clubiona subtilis	{Gp 10}	0.125455	interspecific
KY268327 Clubiona diversa	{Gp 3}	KY269142 Clubiona subtilis	{Gp 10}	0.125455	interspecific
KY268684 Clubiona diversa	{Gp 3}	KY269405 Clubiona subtilis	{Gp 10}	0.125455	interspecific
KY268327 Clubiona diversa	{Gp 3}	KY269405 Clubiona subtilis	{Gp 10}	0.125455	interspecific
KY268684 Clubiona diversa	{Gp 3}	KY269961 Clubiona subtilis	{Gp 10}	0.125455	interspecific
KY268327 Clubiona diversa	{Gp 3}	KY269961 Clubiona subtilis	{Gp 10}	0.125455	interspecific
KP649312 Clubiona moesta	{Gp 2}	YHCLU0403	{Gp 12}	0.125455	interspecific
KP655215 Clubiona moesta	{Gp 2}	YHCLU0403	{Gp 12}	0.125455	interspecific
JN309772 Clubiona moesta	{Gp 2}	YHCLU0405	{Gp 12}	0.125455	interspecific
JN309660 Clubiona moesta	{Gp 2}	YHCLU0405	{Gp 12}	0.125455	interspecific
JN309772 Clubiona moesta	{Gp 2}	YHCLU0406	{Gp 12}	0.125455	interspecific
JN309660 Clubiona moesta	{Gp 2}	YHCLU0406	{Gp 12}	0.125455	interspecific
KY270245 Clubiona diversa	{Gp 3}	YHCLU0404	{Gp 12}	0.125455	interspecific
KY268743 Clubiona diversa	{Gp 3}	YHCLU0404	{Gp 12}	0.125455	interspecific
KY270035 Clubiona diversa	{Gp 3}	YHCLU0404	{Gp 12}	0.125455	interspecific
KP649071 Clubiona moesta	{Gp 2}	MW731639 Clubiona cheni	{Gp 5}	0.127273	interspecific
KP649071 Clubiona moesta	{Gp 2}	MW731640 Clubiona cheni	{Gp 5}	0.127273	interspecific
MW731587 Clubiona bicornis	{Gp 7}	KP647387 Clubiona quebecana	{Gp 9}	0.127273	interspecific
MW731608 Clubiona bicornis	{Gp 7}	KP647387 Clubiona quebecana	{Gp 9}	0.127273	interspecific
MW731606 Clubiona subasrevida	{Gp 1}	KP652758 Clubiona quebecana	{Gp 9}	0.127273	interspecific
MW731607 Clubiona subasrevida	{Gp 1}	KP652758 Clubiona quebecana	{Gp 9}	0.127273	interspecific
KY268743 Clubiona diversa	{Gp 3}	KY268438 Clubiona subtilis	{Gp 10}	0.127273	interspecific
KY268743 Clubiona diversa	{Gp 3}	KY269058 Clubiona subtilis	{Gp 10}	0.127273	interspecific
KY268743 Clubiona diversa	{Gp 3}	KY269142 Clubiona subtilis	{Gp 10}	0.127273	interspecific
KY268743 Clubiona diversa	{Gp 3}	KY269405 Clubiona subtilis	{Gp 10}	0.127273	interspecific
KY268743 Clubiona diversa	{Gp 3}	KY269961 Clubiona subtilis	{Gp 10}	0.127273	interspecific
MW731639 Clubiona cheni	{Gp 5}	YHCLU0404	{Gp 12}	0.127273	interspecific
MW731640 Clubiona cheni	{Gp 5}	YHCLU0404	{Gp 12}	0.127273	interspecific
JN309772 Clubiona moesta	{Gp 2}	MW731639 Clubiona cheni	{Gp 5}	0.127273	interspecific
JN309772 Clubiona moesta	{Gp 2}	MW731640 Clubiona cheni	{Gp 5}	0.127273	interspecific
JN309660 Clubiona moesta	{Gp 2}	YHCLU0403	{Gp 12}	0.127273	interspecific
JN309772 Clubiona moesta	{Gp 2}	YHCLU0404	{Gp 12}	0.127273	interspecific
KP649071 Clubiona moesta	{Gp 2}	YHCLU0404	{Gp 12}	0.127273	interspecific
KP649312 Clubiona moesta	{Gp 2}	MW731639 Clubiona cheni	{Gp 5}	0.129091	interspecific
KP655215 Clubiona moesta	{Gp 2}	MW731639 Clubiona cheni	{Gp 5}	0.129091	interspecific
MW731605 Clubiona subquebecanadrial	{Gp 4}	MW731639 Clubiona cheni	{Gp 5}	0.129091	interspecific
KP649312 Clubiona moesta	{Gp 2}	MW731640 Clubiona cheni	{Gp 5}	0.129091	interspecific
KP655215 Clubiona moesta	{Gp 2}	MW731640 Clubiona cheni	{Gp 5}	0.129091	interspecific
MW731605 Clubiona subquebecanadrial	{Gp 4}	MW731640 Clubiona cheni	{Gp 5}	0.129091	interspecific
MW731606 Clubiona subasrevida	{Gp 1}	MW731609 Clubiona menglun	{Gp 6}	0.129091	interspecific
MW731607 Clubiona subasrevida	{Gp 1}	MW731609 Clubiona menglun	{Gp 6}	0.129091	interspecific
KP649071 Clubiona moesta	{Gp 2}	MW731608 Clubiona bicornis	{Gp 7}	0.129091	interspecific
MW731605 Clubiona subquebecanadrial	{Gp 4}	MW731608 Clubiona bicornis	{Gp 7}	0.129091	interspecific
MW731587 Clubiona bicornis	{Gp 7}	KP647547 Clubiona quebecana	{Gp 9}	0.129091	interspecific
MW731587 Clubiona bicornis	{Gp 7}	KP650771 Clubiona quebecana	{Gp 9}	0.129091	interspecific
MW731587 Clubiona bicornis	{Gp 7}	KP652526 Clubiona quebecana	{Gp 9}	0.129091	interspecific
MW731606 Clubiona subasrevida	{Gp 1}	KP647387 Clubiona quebecana	{Gp 9}	0.129091	interspecific
MW731607 Clubiona subasrevida	{Gp 1}	KP647387 Clubiona quebecana	{Gp 9}	0.129091	interspecific
MW731605 Clubiona subquebecanadrial	{Gp 4}	KP652758 Clubiona quebecana	{Gp 9}	0.129091	interspecific
KY270245 Clubiona diversa	{Gp 3}	KY268438 Clubiona subtilis	{Gp 10}	0.129091	interspecific
KY270245 Clubiona diversa	{Gp 3}	KY269058 Clubiona subtilis	{Gp 10}	0.129091	interspecific
KY270245 Clubiona diversa	{Gp 3}	KY269142 Clubiona subtilis	{Gp 10}	0.129091	interspecific
KY270245 Clubiona diversa	{Gp 3}	KY269405 Clubiona subtilis	{Gp 10}	0.129091	interspecific
KY270245 Clubiona diversa	{Gp 3}	KY269961 Clubiona subtilis	{Gp 10}	0.129091	interspecific
MW731639 Clubiona cheni	{Gp 5}	MZ608731 Clubiona trivialis	{Gp 11}	0.129091	interspecific
MW731640 Clubiona cheni	{Gp 5}	MZ608731 Clubiona trivialis	{Gp 11}	0.129091	interspecific
MW731639 Clubiona cheni	{Gp 5}	MZ609493 Clubiona trivialis	{Gp 11}	0.129091	interspecific
MW731640 Clubiona cheni	{Gp 5}	MZ609493 Clubiona trivialis	{Gp 11}	0.129091	interspecific
MW731639 Clubiona cheni	{Gp 5}	MZ609858 Clubiona trivialis	{Gp 11}	0.129091	interspecific
MW731640 Clubiona cheni	{Gp 5}	MZ609858 Clubiona trivialis	{Gp 11}	0.129091	interspecific
MW731605 Clubiona subquebecanadrial	{Gp 4}	YHCLU0405	{Gp 12}	0.129091	interspecific
MW731605 Clubiona subquebecanadrial	{Gp 4}	YHCLU0406	{Gp 12}	0.129091	interspecific
MW731606 Clubiona subasrevida	{Gp 1}	YHCLU0404	{Gp 12}	0.129091	interspecific
MW731607 Clubiona subasrevida	{Gp 1}	YHCLU0404	{Gp 12}	0.129091	interspecific
KP649312 Clubiona moesta	{Gp 2}	YHCLU0404	{Gp 12}	0.129091	interspecific
KP655215 Clubiona moesta	{Gp 2}	YHCLU0404	{Gp 12}	0.129091	interspecific
MW731606 Clubiona subasrevida	{Gp 1}	KP649071 Clubiona moesta	{Gp 2}	0.130909	interspecific
MW731607 Clubiona subasrevida	{Gp 1}	KP649071 Clubiona moesta	{Gp 2}	0.130909	interspecific
MW731606 Clubiona subasrevida	{Gp 1}	MW731605 Clubiona subquebecanadrial	{Gp 4}	0.130909	interspecific
MW731607 Clubiona subasrevida	{Gp 1}	MW731605 Clubiona subquebecanadrial	{Gp 4}	0.130909	interspecific
JN309660 Clubiona moesta	{Gp 2}	MW731639 Clubiona cheni	{Gp 5}	0.130909	interspecific
JN309660 Clubiona moesta	{Gp 2}	MW731640 Clubiona cheni	{Gp 5}	0.130909	interspecific
KP649071 Clubiona moesta	{Gp 2}	MW731587 Clubiona bicornis	{Gp 7}	0.130909	interspecific
MW731605 Clubiona subquebecanadrial	{Gp 4}	MW731587 Clubiona bicornis	{Gp 7}	0.130909	interspecific
JN309772 Clubiona moesta	{Gp 2}	MW731608 Clubiona bicornis	{Gp 7}	0.130909	interspecific
KP649312 Clubiona moesta	{Gp 2}	MW731608 Clubiona bicornis	{Gp 7}	0.130909	interspecific
KP655215 Clubiona moesta	{Gp 2}	MW731608 Clubiona bicornis	{Gp 7}	0.130909	interspecific
KY270035 Clubiona diversa	{Gp 3}	KP647387 Clubiona quebecana	{Gp 9}	0.130909	interspecific
MW731605 Clubiona subquebecanadrial	{Gp 4}	KP647387 Clubiona quebecana	{Gp 9}	0.130909	interspecific
KY270035 Clubiona diversa	{Gp 3}	KP652758 Clubiona quebecana	{Gp 9}	0.130909	interspecific
MW731606 Clubiona subasrevida	{Gp 1}	YHCLU0405	{Gp 12}	0.130909	interspecific
MW731607 Clubiona subasrevida	{Gp 1}	YHCLU0405	{Gp 12}	0.130909	interspecific
MW731639 Clubiona cheni	{Gp 5}	YHCLU0405	{Gp 12}	0.130909	interspecific
MW731640 Clubiona cheni	{Gp 5}	YHCLU0405	{Gp 12}	0.130909	interspecific
MW731606 Clubiona subasrevida	{Gp 1}	YHCLU0406	{Gp 12}	0.130909	interspecific
MW731607 Clubiona subasrevida	{Gp 1}	YHCLU0406	{Gp 12}	0.130909	interspecific
MW731639 Clubiona cheni	{Gp 5}	YHCLU0406	{Gp 12}	0.130909	interspecific
MW731640 Clubiona cheni	{Gp 5}	YHCLU0406	{Gp 12}	0.130909	interspecific
JN309660 Clubiona moesta	{Gp 2}	YHCLU0404	{Gp 12}	0.130909	interspecific
MW731606 Clubiona subasrevida	{Gp 1}	KP649312 Clubiona moesta	{Gp 2}	0.132727	interspecific
MW731607 Clubiona subasrevida	{Gp 1}	KP649312 Clubiona moesta	{Gp 2}	0.132727	interspecific
MW731606 Clubiona subasrevida	{Gp 1}	KP655215 Clubiona moesta	{Gp 2}	0.132727	interspecific
MW731607 Clubiona subasrevida	{Gp 1}	KP655215 Clubiona moesta	{Gp 2}	0.132727	interspecific
JN309772 Clubiona moesta	{Gp 2}	MW731587 Clubiona bicornis	{Gp 7}	0.132727	interspecific
KP649312 Clubiona moesta	{Gp 2}	MW731587 Clubiona bicornis	{Gp 7}	0.132727	interspecific
KP655215 Clubiona moesta	{Gp 2}	MW731587 Clubiona bicornis	{Gp 7}	0.132727	interspecific
JN309660 Clubiona moesta	{Gp 2}	MW731608 Clubiona bicornis	{Gp 7}	0.132727	interspecific
MW731605 Clubiona subquebecanadrial	{Gp 4}	KP647547 Clubiona quebecana	{Gp 9}	0.132727	interspecific
MW731605 Clubiona subquebecanadrial	{Gp 4}	KP650771 Clubiona quebecana	{Gp 9}	0.132727	interspecific
MW731605 Clubiona subquebecanadrial	{Gp 4}	KP652526 Clubiona quebecana	{Gp 9}	0.132727	interspecific
KY270245 Clubiona diversa	{Gp 3}	KP647387 Clubiona quebecana	{Gp 9}	0.132727	interspecific
KY268684 Clubiona diversa	{Gp 3}	KP647387 Clubiona quebecana	{Gp 9}	0.132727	interspecific
KY268327 Clubiona diversa	{Gp 3}	KP647387 Clubiona quebecana	{Gp 9}	0.132727	interspecific
KY270245 Clubiona diversa	{Gp 3}	KP652758 Clubiona quebecana	{Gp 9}	0.132727	interspecific
KY268684 Clubiona diversa	{Gp 3}	KP652758 Clubiona quebecana	{Gp 9}	0.132727	interspecific
KY268327 Clubiona diversa	{Gp 3}	KP652758 Clubiona quebecana	{Gp 9}	0.132727	interspecific
MW731605 Clubiona subquebecanadrial	{Gp 4}	YHCLU0403	{Gp 12}	0.132727	interspecific
MW731639 Clubiona cheni	{Gp 5}	YHCLU0403	{Gp 12}	0.132727	interspecific
MW731640 Clubiona cheni	{Gp 5}	YHCLU0403	{Gp 12}	0.132727	interspecific
JN309660 Clubiona moesta	{Gp 2}	MW731587 Clubiona bicornis	{Gp 7}	0.134545	interspecific
MW731639 Clubiona cheni	{Gp 5}	MZ631097 Clubiona trivialis	{Gp 11}	0.134545	interspecific
MW731640 Clubiona cheni	{Gp 5}	MZ631097 Clubiona trivialis	{Gp 11}	0.134545	interspecific
MW731639 Clubiona cheni	{Gp 5}	MZ608416 Clubiona trivialis	{Gp 11}	0.134545	interspecific
MW731640 Clubiona cheni	{Gp 5}	MZ608416 Clubiona trivialis	{Gp 11}	0.134545	interspecific
MW731606 Clubiona subasrevida	{Gp 1}	YHCLU0403	{Gp 12}	0.134545	interspecific
MW731607 Clubiona subasrevida	{Gp 1}	YHCLU0403	{Gp 12}	0.134545	interspecific
MW731606 Clubiona subasrevida	{Gp 1}	JN309660 Clubiona moesta	{Gp 2}	0.134545	interspecific
MW731607 Clubiona subasrevida	{Gp 1}	JN309660 Clubiona moesta	{Gp 2}	0.134545	interspecific
MW731606 Clubiona subasrevida	{Gp 1}	MW731639 Clubiona cheni	{Gp 5}	0.134545	interspecific
MW731607 Clubiona subasrevida	{Gp 1}	MW731639 Clubiona cheni	{Gp 5}	0.134545	interspecific
MW731606 Clubiona subasrevida	{Gp 1}	MW731640 Clubiona cheni	{Gp 5}	0.134545	interspecific
MW731607 Clubiona subasrevida	{Gp 1}	MW731640 Clubiona cheni	{Gp 5}	0.134545	interspecific
MW731606 Clubiona subasrevida	{Gp 1}	MW731608 Clubiona bicornis	{Gp 7}	0.134545	interspecific
MW731607 Clubiona subasrevida	{Gp 1}	MW731608 Clubiona bicornis	{Gp 7}	0.134545	interspecific
KY270035 Clubiona diversa	{Gp 3}	KP647547 Clubiona quebecana	{Gp 9}	0.134545	interspecific
KY270035 Clubiona diversa	{Gp 3}	KP650771 Clubiona quebecana	{Gp 9}	0.134545	interspecific
KY270035 Clubiona diversa	{Gp 3}	KP652526 Clubiona quebecana	{Gp 9}	0.134545	interspecific
KY268743 Clubiona diversa	{Gp 3}	KP647387 Clubiona quebecana	{Gp 9}	0.134545	interspecific
KY268743 Clubiona diversa	{Gp 3}	KP652758 Clubiona quebecana	{Gp 9}	0.134545	interspecific
MW731608 Clubiona bicornis	{Gp 7}	MZ608731 Clubiona trivialis	{Gp 11}	0.134545	interspecific
MW731608 Clubiona bicornis	{Gp 7}	MZ609493 Clubiona trivialis	{Gp 11}	0.134545	interspecific
MW731608 Clubiona bicornis	{Gp 7}	MZ609858 Clubiona trivialis	{Gp 11}	0.134545	interspecific
MW731605 Clubiona subquebecanadrial	{Gp 4}	YHCLU0404	{Gp 12}	0.134545	interspecific
MW731606 Clubiona subasrevida	{Gp 1}	MW731587 Clubiona bicornis	{Gp 7}	0.136364	interspecific
MW731607 Clubiona subasrevida	{Gp 1}	MW731587 Clubiona bicornis	{Gp 7}	0.136364	interspecific
MW731606 Clubiona subasrevida	{Gp 1}	KM832835 Clubiona pygmaea	{Gp 8}	0.136364	interspecific
MW731607 Clubiona subasrevida	{Gp 1}	KM832835 Clubiona pygmaea	{Gp 8}	0.136364	interspecific
MW731606 Clubiona subasrevida	{Gp 1}	KM824731 Clubiona pygmaea	{Gp 8}	0.136364	interspecific
MW731607 Clubiona subasrevida	{Gp 1}	KM824731 Clubiona pygmaea	{Gp 8}	0.136364	interspecific
MW731606 Clubiona subasrevida	{Gp 1}	KM826253 Clubiona pygmaea	{Gp 8}	0.136364	interspecific
MW731607 Clubiona subasrevida	{Gp 1}	KM826253 Clubiona pygmaea	{Gp 8}	0.136364	interspecific
MW731606 Clubiona subasrevida	{Gp 1}	KM835789 Clubiona pygmaea	{Gp 8}	0.136364	interspecific
MW731607 Clubiona subasrevida	{Gp 1}	KM835789 Clubiona pygmaea	{Gp 8}	0.136364	interspecific
MW731606 Clubiona subasrevida	{Gp 1}	KM839234 Clubiona pygmaea	{Gp 8}	0.136364	interspecific
MW731607 Clubiona subasrevida	{Gp 1}	KM839234 Clubiona pygmaea	{Gp 8}	0.136364	interspecific
KY270245 Clubiona diversa	{Gp 3}	KP647547 Clubiona quebecana	{Gp 9}	0.136364	interspecific
KY268684 Clubiona diversa	{Gp 3}	KP647547 Clubiona quebecana	{Gp 9}	0.136364	interspecific
KY268327 Clubiona diversa	{Gp 3}	KP647547 Clubiona quebecana	{Gp 9}	0.136364	interspecific
KY270245 Clubiona diversa	{Gp 3}	KP650771 Clubiona quebecana	{Gp 9}	0.136364	interspecific
KY268684 Clubiona diversa	{Gp 3}	KP650771 Clubiona quebecana	{Gp 9}	0.136364	interspecific
KY268327 Clubiona diversa	{Gp 3}	KP650771 Clubiona quebecana	{Gp 9}	0.136364	interspecific
KY270245 Clubiona diversa	{Gp 3}	KP652526 Clubiona quebecana	{Gp 9}	0.136364	interspecific
KY268684 Clubiona diversa	{Gp 3}	KP652526 Clubiona quebecana	{Gp 9}	0.136364	interspecific
KY268327 Clubiona diversa	{Gp 3}	KP652526 Clubiona quebecana	{Gp 9}	0.136364	interspecific
MW731608 Clubiona bicornis	{Gp 7}	MZ631097 Clubiona trivialis	{Gp 11}	0.136364	interspecific
MW731608 Clubiona bicornis	{Gp 7}	MZ608416 Clubiona trivialis	{Gp 11}	0.136364	interspecific
MW731587 Clubiona bicornis	{Gp 7}	MZ608731 Clubiona trivialis	{Gp 11}	0.136364	interspecific
MW731587 Clubiona bicornis	{Gp 7}	MZ609493 Clubiona trivialis	{Gp 11}	0.136364	interspecific
MW731587 Clubiona bicornis	{Gp 7}	MZ609858 Clubiona trivialis	{Gp 11}	0.136364	interspecific
KY268743 Clubiona diversa	{Gp 3}	KP647547 Clubiona quebecana	{Gp 9}	0.138182	interspecific
KY268743 Clubiona diversa	{Gp 3}	KP650771 Clubiona quebecana	{Gp 9}	0.138182	interspecific
KY268743 Clubiona diversa	{Gp 3}	KP652526 Clubiona quebecana	{Gp 9}	0.138182	interspecific
MW731639 Clubiona cheni	{Gp 5}	KY268438 Clubiona subtilis	{Gp 10}	0.138182	interspecific
MW731640 Clubiona cheni	{Gp 5}	KY268438 Clubiona subtilis	{Gp 10}	0.138182	interspecific
MW731639 Clubiona cheni	{Gp 5}	KY269058 Clubiona subtilis	{Gp 10}	0.138182	interspecific
MW731640 Clubiona cheni	{Gp 5}	KY269058 Clubiona subtilis	{Gp 10}	0.138182	interspecific
MW731639 Clubiona cheni	{Gp 5}	KY269142 Clubiona subtilis	{Gp 10}	0.138182	interspecific
MW731640 Clubiona cheni	{Gp 5}	KY269142 Clubiona subtilis	{Gp 10}	0.138182	interspecific
MW731639 Clubiona cheni	{Gp 5}	KY269405 Clubiona subtilis	{Gp 10}	0.138182	interspecific
MW731640 Clubiona cheni	{Gp 5}	KY269405 Clubiona subtilis	{Gp 10}	0.138182	interspecific
MW731639 Clubiona cheni	{Gp 5}	KY269961 Clubiona subtilis	{Gp 10}	0.138182	interspecific
MW731640 Clubiona cheni	{Gp 5}	KY269961 Clubiona subtilis	{Gp 10}	0.138182	interspecific
MW731587 Clubiona bicornis	{Gp 7}	MZ631097 Clubiona trivialis	{Gp 11}	0.138182	interspecific
MW731587 Clubiona bicornis	{Gp 7}	MZ608416 Clubiona trivialis	{Gp 11}	0.138182	interspecific
MW731606 Clubiona subasrevida	{Gp 1}	MZ608731 Clubiona trivialis	{Gp 11}	0.14	interspecific
MW731607 Clubiona subasrevida	{Gp 1}	MZ608731 Clubiona trivialis	{Gp 11}	0.14	interspecific
MW731606 Clubiona subasrevida	{Gp 1}	MZ609493 Clubiona trivialis	{Gp 11}	0.14	interspecific
MW731607 Clubiona subasrevida	{Gp 1}	MZ609493 Clubiona trivialis	{Gp 11}	0.14	interspecific
MW731606 Clubiona subasrevida	{Gp 1}	MZ609858 Clubiona trivialis	{Gp 11}	0.14	interspecific
MW731607 Clubiona subasrevida	{Gp 1}	MZ609858 Clubiona trivialis	{Gp 11}	0.14	interspecific
MW731606 Clubiona subasrevida	{Gp 1}	MZ631097 Clubiona trivialis	{Gp 11}	0.141818	interspecific
MW731607 Clubiona subasrevida	{Gp 1}	MZ631097 Clubiona trivialis	{Gp 11}	0.141818	interspecific
MW731606 Clubiona subasrevida	{Gp 1}	MZ608416 Clubiona trivialis	{Gp 11}	0.141818	interspecific
MW731607 Clubiona subasrevida	{Gp 1}	MZ608416 Clubiona trivialis	{Gp 11}	0.141818	interspecific
MW731608 Clubiona bicornis	{Gp 7}	YHCLU0405	{Gp 12}	0.141818	interspecific
MW731608 Clubiona bicornis	{Gp 7}	YHCLU0406	{Gp 12}	0.141818	interspecific
MW731608 Clubiona bicornis	{Gp 7}	YHCLU0403	{Gp 12}	0.143636	interspecific
MW731587 Clubiona bicornis	{Gp 7}	YHCLU0405	{Gp 12}	0.143636	interspecific
MW731587 Clubiona bicornis	{Gp 7}	YHCLU0406	{Gp 12}	0.143636	interspecific
MW731608 Clubiona bicornis	{Gp 7}	YHCLU0404	{Gp 12}	0.143636	interspecific
MW731606 Clubiona subasrevida	{Gp 1}	JN309772 Clubiona moesta	{Gp 2}	0.145455	interspecific
MW731607 Clubiona subasrevida	{Gp 1}	JN309772 Clubiona moesta	{Gp 2}	0.145455	interspecific
MW731608 Clubiona bicornis	{Gp 7}	KY268438 Clubiona subtilis	{Gp 10}	0.145455	interspecific
MW731608 Clubiona bicornis	{Gp 7}	KY269058 Clubiona subtilis	{Gp 10}	0.145455	interspecific
MW731608 Clubiona bicornis	{Gp 7}	KY269142 Clubiona subtilis	{Gp 10}	0.145455	interspecific
MW731608 Clubiona bicornis	{Gp 7}	KY269405 Clubiona subtilis	{Gp 10}	0.145455	interspecific
MW731608 Clubiona bicornis	{Gp 7}	KY269961 Clubiona subtilis	{Gp 10}	0.145455	interspecific
MW731587 Clubiona bicornis	{Gp 7}	YHCLU0403	{Gp 12}	0.145455	interspecific
MW731587 Clubiona bicornis	{Gp 7}	YHCLU0404	{Gp 12}	0.145455	interspecific
MW731587 Clubiona bicornis	{Gp 7}	KY268438 Clubiona subtilis	{Gp 10}	0.147273	interspecific
MW731587 Clubiona bicornis	{Gp 7}	KY269058 Clubiona subtilis	{Gp 10}	0.147273	interspecific
MW731587 Clubiona bicornis	{Gp 7}	KY269142 Clubiona subtilis	{Gp 10}	0.147273	interspecific
MW731587 Clubiona bicornis	{Gp 7}	KY269405 Clubiona subtilis	{Gp 10}	0.147273	interspecific
MW731587 Clubiona bicornis	{Gp 7}	KY269961 Clubiona subtilis	{Gp 10}	0.147273	interspecific
MW731606 Clubiona subasrevida	{Gp 1}	KY268438 Clubiona subtilis	{Gp 10}	0.152727	interspecific
MW731607 Clubiona subasrevida	{Gp 1}	KY268438 Clubiona subtilis	{Gp 10}	0.152727	interspecific
MW731606 Clubiona subasrevida	{Gp 1}	KY269058 Clubiona subtilis	{Gp 10}	0.152727	interspecific
MW731607 Clubiona subasrevida	{Gp 1}	KY269058 Clubiona subtilis	{Gp 10}	0.152727	interspecific
MW731606 Clubiona subasrevida	{Gp 1}	KY269142 Clubiona subtilis	{Gp 10}	0.152727	interspecific
MW731607 Clubiona subasrevida	{Gp 1}	KY269142 Clubiona subtilis	{Gp 10}	0.152727	interspecific
MW731606 Clubiona subasrevida	{Gp 1}	KY269405 Clubiona subtilis	{Gp 10}	0.152727	interspecific
MW731607 Clubiona subasrevida	{Gp 1}	KY269405 Clubiona subtilis	{Gp 10}	0.152727	interspecific
MW731606 Clubiona subasrevida	{Gp 1}	KY269961 Clubiona subtilis	{Gp 10}	0.152727	interspecific
MW731607 Clubiona subasrevida	{Gp 1}	KY269961 Clubiona subtilis	{Gp 10}	0.152727	interspecific
MW731606 Clubiona subasrevida	{Gp 1}	KY270245 Clubiona diversa	{Gp 3}	0.154545	interspecific
MW731607 Clubiona subasrevida	{Gp 1}	KY270245 Clubiona diversa	{Gp 3}	0.154545	interspecific
MW731606 Clubiona subasrevida	{Gp 1}	KY270035 Clubiona diversa	{Gp 3}	0.158182	interspecific
MW731607 Clubiona subasrevida	{Gp 1}	KY270035 Clubiona diversa	{Gp 3}	0.158182	interspecific
MW731606 Clubiona subasrevida	{Gp 1}	KY268684 Clubiona diversa	{Gp 3}	0.16	interspecific
MW731607 Clubiona subasrevida	{Gp 1}	KY268684 Clubiona diversa	{Gp 3}	0.16	interspecific
MW731606 Clubiona subasrevida	{Gp 1}	KY268327 Clubiona diversa	{Gp 3}	0.16	interspecific
MW731607 Clubiona subasrevida	{Gp 1}	KY268327 Clubiona diversa	{Gp 3}	0.16	interspecific
MW731606 Clubiona subasrevida	{Gp 1}	KY268743 Clubiona diversa	{Gp 3}	0.161818	interspecific
MW731607 Clubiona subasrevida	{Gp 1}	KY268743 Clubiona diversa	{Gp 3}	0.161818	interspecific
