# Supplementary material for: Re-description of Clubionahuaban (Araneae, Clubionidae), with the first description of the female
Source: Biodivers Data J. 2025 Jul 11;13:e157384. doi: 10.3897/BDJ.13.e157384 (PMC12274891; doi:10.3897/BDJ.13.e157384)
Supplement: Supplementary material 3 — Intraspecific and interspecific genetic distances [file bdj-13-e157384-s003.xlsx]

## Sheet: K2P
Intraspecific and interspecific genetic distances in cytochrome c oxidase subunit I for 12 Clubiona trivialis-group species
species	Intraspecific distance(%)			Interspecific distance(%)
				Closest species				Furthest species
	Mean	Minimum	Maximum	Mean	Minimum	Maximum		Mean	Minimum	Maximum
Clubiona subasrevida	0	0	0	13.87	13.74	14.18	Clubiona quebecana	17.88	17.32	18.26	Clubiona diversa
Clubiona moesta	1.30	0	3.18	10.88	10.54	11.41	Clubiona trivialis	14.93	14.40	16.20	Clubiona subasrevida
Clubiona diversa	0.96	0	2.23	11.79	11.36	12.44	Clubiona trivialis	17.88	17.32	18.26	Clubiona subasrevida
Clubiona subquebecana	-	-	-	10.73	10.73	10.73	Clubiona menglun	14.48	14.18	14.62	Clubiona quebecana
Clubiona cheni	0	0	0	10.53	10.53	10.53	Clubiona menglun	15.31	15.31	15.31	Clubiona subtilis
Clubiona menglun	-	-	-	10.53	10.53	10.53	Clubiona cheni	14.17	14.17	14.17	Clubiona subasrevida
Clubiona bicornis	0.36	0.36	0.36	10.63	10.52	10.73	Clubiona menglun	16.29	16.18	16.41	Clubiona subtilis
Clubiona pygmaea	0	0	0	8.02	7.90	8.30	Clubiona quebecana	15.09	15.09	15.09	Clubiona subasrevida
Clubiona quebecana	1.11	0	1.85	8.02	7.90	8.30	Clubiona pygmaea	14.90	14.41	15.31	Clubiona diversa
Clubiona subtilis	0	0	0	10.44	10.35	10.57	Clubiona trivialis	17.10	17.10	17.10	Clubiona subasrevida
Clubiona trivialis	0.33	0	0.55	10.31	9.92	10.77	Clubiona huaban	15.60	15.50	15.73	Clubiona subasrevida
Clubiona huaban	0.76	0	1.29	10.31	9.92	10.77	Clubiona trivialis	15.96	15.73	16.18	Clubiona bicornis

## Sheet: p-distance
Intraspecific and interspecific genetic distances in cytochrome c oxidase subunit I for 12 Clubiona trivialis-group species
species	Intraspecific distance(%)			Interspecific distance(%)
				Closest species				Furthest species
	Mean	Minimum	Maximum	Mean	Minimum	Maximum		Mean	Minimum	Maximum
Clubiona subasrevida	0	0	0	12.65	12.55	12.91	Clubiona quebecana	15.89	15.45	16.18	Clubiona diversa
Clubiona moesta	1.27	0	3.09	10.10	9.82	10.55	Clubiona trivialis	13.53	13.09	14.55	Clubiona subasrevida
Clubiona diversa	0.95	0	2.18	10.91	10.55	11.45	Clubiona trivialis	15.89	15.45	16.18	Clubiona subasrevida
Clubiona subquebecana	-	-	-	10.00	10.00	10.00	Clubiona menglun	13.16	12.91	13.27	Clubiona quebecana
Clubiona cheni	0	0	0	9.82	9.82	9.82	Clubiona menglun	13.82	13.82	13.82	Clubiona subtilis
Clubiona menglun	-	-	-	9.82	9.82	9.82	Clubiona cheni	12.91	12.91	12.91	Clubiona subasrevida
Clubiona bicornis	0.36	0.36	0.36	9.91	9.82	10.00	Clubiona menglun	14.64	14.55	14.73	Clubiona subtilis
Clubiona pygmaea	0	0	0	7.56	7.45	7.82	Clubiona quebecana	13.64	13.64	13.64	Clubiona subasrevida
Clubiona quebecana	1.09	0	1.82	7.56	7.45	7.82	Clubiona pygmaea	13.49	13.09	13.82	Clubiona diversa
Clubiona subtilis	0	0	0	9.71	9.64	9.82	Clubiona trivialis	15.27	15.27	15.27	Clubiona subasrevida
Clubiona trivialis	0.33	0	0.55	9.61	9.27	10.00	Clubiona huaban	14.07	14.00	14.18	Clubiona subasrevida
Clubiona huaban	0.76	0	1.27	9.61	9.27	10.00	Clubiona trivialis	14.36	14.18	14.55	Clubiona bicornis
